# Supplementary material for: Clinical and molecular predictors of very late recurrence in oestrogen receptor-positive breast cancer patients
Source: Breast Cancer Res Treat. 2024 May 6;206(1):195–205. doi: 10.1007/s10549-024-07311-z (PMC11182842; doi:10.1007/s10549-024-07311-z)
Supplement: Supplementary file 2 — Supplementary Table 1. Bed file showing genes in DNA targeted sequencing panel. Supplementary Table 2. Demographics of METABRIC groups 0–5 yr and 5–10 yr. Supplementary Table 3. 65 Genes differentially expressed in RNA analysis. Supplementary Table 4. List of total mutations by gene. Supplementary Table 5. List of mutations in each patient. Supplementary Table 6. Raw NanoString data for 98 VLR samples and 790 probes (XLSX 701 KB) [file 10549_2024_7311_MOESM2_ESM.xlsx]

## Sheet:  Suppl Table 1
Chromosome	Start	End	Annotation
chr1	1398182	1398306	rs35242196_1,rs35242196_2
chr1	2261130	2261257	genes
chr1	3712192	3712313	backbone
chr1	3936033	3936154	backbone
chr1	5636991	5637113	rs1319766_1,rs1319766_2
chr1	6893575	6893703	rs1876848_1,rs1876848_2
chr1	7361744	7361882	rs845261_1,rs845261_2
chr1	8939732	8939870	rs2781087_1,rs2781087_2
chr1	10015709	10015989	Backbone
chr1	11106582	11106736	utrRegionBaits_43_1,utrRegionBaits_43_2
chr1	11107402	11107582	MTOR
chr1	11108113	11108353	MTOR
chr1	11109239	11109419	MTOR
chr1	11109598	11109778	MTOR
chr1	11112794	11112974	MTOR
chr1	11114274	11114514	MTOR
chr1	11114759	11114939	MTOR
chr1	11115341	11115521	MTOR
chr1	11116954	11117134	MTOR
chr1	11121186	11121426	MTOR
chr1	11121932	11122172	MTOR
chr1	11124445	11124685	MTOR
chr1	11126588	11126828	MTOR
chr1	11126956	11127196	MTOR
chr1	11127594	11127834	MTOR
chr1	11127944	11128184	MTOR
chr1	11128412	11128592	MTOR
chr1	11128812	11128992	MTOR
chr1	11129652	11129892	MTOR
chr1	11130448	11130835	MTOR
chr1	11133018	11133258	MTOR
chr1	11134288	11134528	MTOR
chr1	11139249	11139715	MTOR
chr1	11144581	11144821	MTOR
chr1	11144916	11145096	MTOR
chr1	11146613	11146853	MTOR
chr1	11150055	11150295	MTOR
chr1	11157101	11157341	MTOR
chr1	11167389	11167569	MTOR
chr1	11199210	11199450	MTOR
chr1	11199501	11199741	MTOR
chr1	11204511	11204751	MTOR
chr1	11209264	11209504	MTOR
chr1	11210769	11210949	MTOR
chr1	11212272	11212512	MTOR
chr1	11212731	11212971	MTOR
chr1	11213362	11213602	MTOR
chr1	11216100	11216280	MTOR
chr1	11228642	11228942	MTOR
chr1	11230869	11231109	MTOR
chr1	11231246	11231486	MTOR
chr1	11232391	11232571	MTOR
chr1	11233352	11233532	MTOR
chr1	11234083	11234323	MTOR
chr1	11237825	11238065	MTOR
chr1	11238389	11238629	MTOR
chr1	11240274	11240574	MTOR
chr1	11241496	11241736	MTOR
chr1	11243086	11243326	MTOR
chr1	11247558	11247798	MTOR
chr1	11247806	11248106	MTOR
chr1	11253785	11254025	MTOR
chr1	11255971	11256211	MTOR
chr1	11256898	11257198	MTOR
chr1	11258418	11258658	MTOR
chr1	11259208	11259448	MTOR
chr1	12217525	12217659	rs4846100_1,rs4846100_2
chr1	13846731	13846871	rs1203656_1,rs1203656_2
chr1	14699682	14699822	rs4661298_1,rs4661298_2
chr1	15848018	15848198	SPEN
chr1	15872795	15873155	SPEN
chr1	15874074	15874434	SPEN
chr1	15876169	15876709	SPEN
chr1	15909280	15909520	SPEN
chr1	15911080	15911320	SPEN
chr1	15916083	15916323	SPEN
chr1	15918868	15919108	SPEN
chr1	15919340	15919580	SPEN
chr1	15920806	15921046	SPEN
chr1	15922178	15922418	SPEN
chr1	15928061	15936309	SPEN
chr1	15937133	15937673	SPEN
chr1	15937788	15938028	SPEN
chr1	15938676	15938916	SPEN
chr1	15939241	15939481	SPEN
chr1	16642349	16642473	gapBaits_5_1,gapBaits_5_2
chr1	16682797	16682951	gapBaits_6_1,gapBaits_6_2
chr1	18569267	18569413	rs2816053_1,rs2816053_2
chr1	20098382	20098504	rs34718160_1,rs34718160_2
chr1	21104039	21104161	rs6426669_1,rs6426669_2
chr1	21750065	21750187	rs7538354_1,rs7538354_2
chr1	22985482	22985612	rs4655141_1,rs4655141_2
chr1	24193358	24193512	rs4649203_1,rs4649203_2
chr1	24246264	24246390	rs7517309_1,rs7517309_2
chr1	24294227	24294359	rs12405071_1,rs12405071_2
chr1	24347294	24347424	rs6691722_1,rs6691722_2
chr1	24393806	24393930	rs497823_1,rs497823_2
chr1	24444064	24444186	rs2294524_1,rs2294524_2
chr1	24495928	24496088	rs9424374_1,rs9424374_2
chr1	24545412	24545550	rs196427_1,rs196427_2
chr1	24595586	24595712	rs10903095_1,rs10903095_2
chr1	24641747	24641869	rs9725269_1,rs9725269_2
chr1	24694458	24694582	rs2885174_1,rs2885174_2
chr1	24743651	24743775	rs2153125_1,rs2153125_2
chr1	24803504	24803642	rs7528154_1,rs7528154_2
chr1	24856003	24856145	rs56262061_1,rs56262061_2
chr1	24911405	24911549	rs1984520_1,rs1984520_2
chr1	24959618	24959748	rs4648888_1,rs4648888_2
chr1	25012246	25012394	rs10489161_1,rs10489161_2
chr1	25071819	25071951	rs402963_1,rs402963_2
chr1	25122837	25122977	rs4560984_1,rs4560984_2
chr1	25172493	25172615	rs742390_1,rs742390_2
chr1	25226180	25226440	Backbone
chr1	25257072	25257193	backbone
chr1	25342171	25342295	rs3093584_1,rs3093584_2
chr1	25393070	25393196	rs686631_1,rs686631_2
chr1	25443659	25443783	rs11249251_1,rs11249251_2
chr1	25486282	25486428	rs67886319_1,rs67886319_2
chr1	25540259	25540381	rs61776818_1,rs61776818_2
chr1	25543652	25543832	LDLRAP1
chr1	25553872	25554112	LDLRAP1
chr1	25554795	25555035	LDLRAP1
chr1	25557089	25557329	LDLRAP1
chr1	25562580	25562760	LDLRAP1
chr1	25563021	25563201	LDLRAP1
chr1	25563605	25563845	LDLRAP1
chr1	25565099	25565279	LDLRAP1
chr1	25566799	25567039	LDLRAP1
chr1	25573656	25573812	rs4659356_1,rs4659356_2
chr1	25623266	25623388	rs3767916_1,rs3767916_2
chr1	25676040	25676164	rs2982316_1,rs2982316_2
chr1	25724984	25725108	rs2065970_1,rs2065970_2
chr1	25771170	25771320	rs2072748_1,rs2072748_2
chr1	25823444	25823568	rs11247758_1,rs11247758_2
chr1	25876169	25876321	rs213623_1,rs213623_2
chr1	25923478	25923604	rs1257163_1,rs1257163_2
chr1	25971376	25971500	rs1429936_1,rs1429936_2
chr1	26019741	26019869	rs6598939_1,rs6598939_2
chr1	26075476	26075616	rs3008231_1,rs3008231_2
chr1	26112649	26112791	rs2783637_1,rs2783637_2
chr1	26148992	26149118	rs868551_1,rs868551_2
chr1	26193399	26193525	rs11247868_1,rs11247868_2
chr1	26243409	26243577	rs7526545_1,rs7526545_2
chr1	26294417	26294541	rs6695643_1,rs6695643_2
chr1	26336357	26336501	rs72649360_1,rs72649360_2
chr1	26388659	26388791	rs4436378_1,rs4436378_2
chr1	26432590	26432728	rs3811461_1,rs3811461_2
chr1	26477555	26477687	rs4659375_1,rs4659375_2
chr1	26522769	26522891	rs4970466_1,rs4970466_2
chr1	26569237	26569361	rs282175_1,rs282175_2
chr1	26626673	26626854	Backbone
chr1	26676624	26676744	backbone
chr1	26696342	26697558	ARID1A
chr1	26706829	26706955	gapBaits_3_1,gapBaits_3_2
chr1	26729636	26729876	ARID1A
chr1	26731137	26731617	ARID1A
chr1	26732613	26732853	ARID1A
chr1	26733140	26733408	Backbone
chr1	26760825	26761125	ARID1A
chr1	26761338	26761518	ARID1A
chr1	26762115	26762355	ARID1A
chr1	26762948	26763308	ARID1A
chr1	26766173	26766631	ARID1A
chr1	26767775	26768015	ARID1A
chr1	26771102	26771342	ARID1A
chr1	26772445	26772685	ARID1A
chr1	26772779	26773019	ARID1A
chr1	26773300	26773939	ARID1A
chr1	26774294	26775254	ARID1A
chr1	26775521	26775761	ARID1A
chr1	26775768	26775948	ARID1A
chr1	26778989	26780789	ARID1A
chr1	26788625	26788882	Backbone
chr1	26844462	26844678	Backbone
chr1	26899192	26899468	Backbone
chr1	26955177	26955358	Backbone
chr1	27011348	27011611	Backbone
chr1	27077322	27077448	rs834201_1,rs834201_2
chr1	27127859	27127999	rs12140923_1,rs12140923_2
chr1	27177650	27177794	rs6677624_1,rs6677624_2
chr1	27222082	27222214	rs11247626_1,rs11247626_2
chr1	27261219	27261494	Backbone
chr1	27332923	27333057	rs4970519_1,rs4970519_2
chr1	27384328	27384456	rs2504780_1,rs2504780_2
chr1	27429093	27429244	rs2474293_1,rs2474293_2
chr1	27469387	27469543	rs74063812_1,rs74063812_2
chr1	27509417	27509567	rs4075401_1,rs4075401_2
chr1	27559329	27559575	Backbone
chr1	27613738	27614012	Backbone
chr1	27656407	27656533	rs11808439_1,rs11808439_2
chr1	27701467	27701638	Backbone
chr1	27754402	27754693	Backbone
chr1	27811626	27811908	Backbone
chr1	27860797	27860951	rs7519781_1,rs7519781_2
chr1	27910117	27910249	rs6700473_1,rs6700473_2
chr1	27955635	27955759	rs3813804_1,rs3813804_2
chr1	28012737	28012863	rs6691100_1,rs6691100_2
chr1	28067612	28067754	rs17185115_1,rs17185115_2
chr1	28117477	28117619	rs506922_1,rs506922_2
chr1	28144872	28144996	rs313153_1,rs313153_2
chr1	28193566	28193714	rs905908_1,rs905908_2
chr1	28248553	28248679	rs546569_1,rs546569_2
chr1	28297019	28297159	rs6669686_1,rs6669686_2
chr1	28341995	28342117	rs11247776_1,rs11247776_2
chr1	28392978	28393134	rs10902701_1,rs10902701_2
chr1	28441359	28441483	rs61783848_1,rs61783848_2
chr1	28497069	28497193	rs12139517_1,rs12139517_2
chr1	28537518	28537642	rs10799123_1,rs10799123_2
chr1	28579460	28579722	Backbone
chr1	28636951	28637221	Backbone
chr1	28701074	28701204	rs12046630_1,rs12046630_2
chr1	28748407	28748551	rs10915194_1,rs10915194_2
chr1	28818590	28818714	rs678849_1,rs678849_2
chr1	28869898	28870024	rs204063_1,rs204063_2
chr1	28918850	28918982	rs157208_1,rs157208_2
chr1	28966705	28966829	rs2985321_1,rs2985321_2
chr1	29012497	29012623	rs2985332_1,rs2985332_2
chr1	29064812	29064970	rs12070152_1,rs12070152_2
chr1	29112418	29112564	rs4654390_1,rs4654390_2
chr1	29165671	29165801	rs2493845_1,rs2493845_2
chr1	29216035	29216159	rs1128400_1,rs1128400_2
chr1	29268009	29268133	rs7550930_1,rs7550930_2
chr1	29321463	29321591	rs6657608_1,rs6657608_2
chr1	30357443	30357585	rs10915090_1,rs10915090_2
chr1	31541934	31542098	rs6425765_1,rs6425765_2
chr1	32264027	32264151	rs1004420_1,rs1004420_2
chr1	34132235	34132361	rs1611903_1,rs1611903_2
chr1	35473799	35473921	rs917105_1,rs917105_2
chr1	36446884	36447018	rs11263898_1,rs11263898_2
chr1	37383156	37383280	rs2050163_1,rs2050163_2
chr1	39297516	39297648	rs2275187_1,rs2275187_2
chr1	39378230	39378364	rs663449_1,rs663449_2
chr1	40555674	40555814	rs2225854_1,rs2225854_2
chr1	42634483	42634611	rs10789420_1,rs10789420_2
chr1	43852733	43852859	rs3011224_1,rs3011224_2
chr1	44631018	44631162	rs11588956_1,rs11588956_2
chr1	45843686	45843826	rs6701614_1,rs6701614_2
chr1	47059501	47059622	backbone
chr1	48553726	48553862	rs2803266_1,rs2803266_2
chr1	49615843	49615977	rs11205633_1,rs11205633_2
chr1	50115733	50115857	rs6662979_1,rs6662979_2
chr1	51732475	51732597	rs6695389_1,rs6695389_2
chr1	53456430	53456568	rs7543581_1,rs7543581_2
chr1	53743159	53743305	rs2316320_1,rs2316320_2
chr1	56053456	56053580	rs12564597_1,rs12564597_2
chr1	57277055	57277181	rs2764665_1,rs2764665_2
chr1	58318629	58318755	rs12750369_1,rs12750369_2
chr1	58936838	58936962	rs2038863_1,rs2038863_2
chr1	60448315	60448445	rs1501230_1,rs1501230_2
chr1	61246904	61247025	genes
chr1	62690381	62690503	rs1168113_1,rs1168113_2
chr1	63835258	63835392	rs641335_1,rs641335_2
chr1	64834519	64834699	JAK1
chr1	64835330	64835570	JAK1
chr1	64836036	64836276	JAK1
chr1	64837897	64838137	JAK1
chr1	64838406	64838646	JAK1
chr1	64839578	64839818	JAK1
chr1	64841201	64841381	JAK1
chr1	64841405	64841645	JAK1
chr1	64844019	64844259	JAK1
chr1	64844701	64844941	JAK1
chr1	64845456	64845696	JAK1
chr1	64846602	64846782	JAK1
chr1	64847483	64847723	JAK1
chr1	64850736	64850976	JAK1
chr1	64855483	64855723	JAK1
chr1	64857597	64857837	JAK1
chr1	64860063	64860303	JAK1
chr1	64864759	64864999	JAK1
chr1	64866826	64867246	JAK1
chr1	64869272	64869512	JAK1
chr1	64873326	64873566	JAK1
chr1	64878966	64879206	JAK1
chr1	64883255	64883495	JAK1
chr1	64886171	64886351	JAK1
chr1	65076670	65076820	rs12088148_1,rs12088148_2
chr1	66771707	66771853	rs11208954_1,rs11208954_2
chr1	67230812	67230942	rs12031203_1,rs12031203_2
chr1	68541622	68541746	rs6663232_1,rs6663232_2
chr1	70224777	70224905	rs56299138_1,rs56299138_2
chr1	71237675	71237805	rs12119958_1,rs12119958_2
chr1	71961228	71961356	rs11209876_1,rs11209876_2
chr1	74035719	74035845	rs1384883_1,rs1384883_2
chr1	75105946	75106076	rs1007512_1,rs1007512_2
chr1	75418401	75418531	rs2972005_1,rs2972005_2
chr1	76944670	76944810	rs1252598_1,rs1252598_2
chr1	78326034	78326172	rs1581920_1,rs1581920_2
chr1	79494862	79495000	rs1994938_1,rs1994938_2
chr1	80670497	80670621	rs11163078_1,rs11163078_2
chr1	81830952	81831096	rs12067253_1,rs12067253_2
chr1	82988492	82988614	rs1561597_1,rs1561597_2
chr1	84650095	84650233	rs2298076_1,rs2298076_2
chr1	85502242	85502380	rs12060378_1,rs12060378_2
chr1	86640379	86640501	rs538417_1,rs538417_2
chr1	88494438	88494568	rs306326_1,rs306326_2
chr1	88509637	88509773	rs6696199_1,rs6696199_2
chr1	89878303	89878429	rs2816856_1,rs2816856_2
chr1	91100814	91100938	rs164983_1,rs164983_2
chr1	92289946	92290074	gapBaits_3_1,gapBaits_3_2
chr1	93551956	93552092	utrRegionBaits_60_1,utrRegionBaits_60_2
chr1	94692398	94692520	rs10874884_1,rs10874884_2
chr1	96340388	96340518	rs161982_1,rs161982_2
chr1	97155721	97155859	rs10875049_1,rs10875049_2
chr1	98862799	98862923	rs1482150_1,rs1482150_2
chr1	99610040	99610172	rs835018_1,rs835018_2
chr1	101098989	101099115	rs7554744_1,rs7554744_2
chr1	101731909	101732085	rs10874507_1,rs10874507_2
chr1	103005769	103005943	gapBaits_16_1,gapBaits_16_2,gapBaits_2_1,gapBaits_2_2
chr1	104131448	104131592	rs1932471_1,rs1932471_2
chr1	105743642	105743766	rs791004_1,rs791004_2
chr1	107580977	107581121	rs1410403_1,rs1410403_2
chr1	108356803	108356924	backbone
chr1	108930075	108930205	rs1051868_1,rs1051868_2
chr1	110353307	110353453	rs4501839_1,rs4501839_2
chr1	111620834	111620974	rs500184_1,rs500184_2
chr1	113394310	113394440	rs2027536_1,rs2027536_2
chr1	113939814	113939950	rs7519860_1,rs7519860_2
chr1	115154885	115155007	rs2798476_1,rs2798476_2
chr1	116432544	116432808	Backbone
chr1	117777728	117777852	utrRegionBaits_62_1,utrRegionBaits_62_2
chr1	119208299	119208435	rs1891222_1,rs1891222_2
chr1	119845247	119845371	gapBaits_2_1,gapBaits_2_2
chr1	119915279	119916719	NOTCH2
chr1	119917623	119917803	NOTCH2
chr1	119918359	119918599	NOTCH2
chr1	119919282	119919642	NOTCH2
chr1	119920192	119920432	NOTCH2
chr1	119921670	119921850	NOTCH2
chr1	119922220	119922460	NOTCH2
chr1	119922586	119922826	NOTCH2
chr1	119923600	119924020	NOTCH2
chr1	119925287	119925827	NOTCH2
chr1	119926434	119926674	NOTCH2
chr1	119928943	119929243	NOTCH2
chr1	119935391	119935631	NOTCH2
chr1	119937253	119937493	NOTCH2
chr1	119937813	119938053	NOTCH2
chr1	119940535	119940775	NOTCH2
chr1	119941489	119941789	NOTCH2
chr1	119948369	119948609	NOTCH2
chr1	119948946	119949186	NOTCH2
chr1	119950660	119950900	NOTCH2
chr1	119953495	119953735	NOTCH2
chr1	119955015	119955255	NOTCH2
chr1	119959326	119959566	NOTCH2
chr1	119963540	119963840	NOTCH2
chr1	119965389	119965629	NOTCH2
chr1	119966312	119966552	NOTCH2
chr1	119967406	119967646	NOTCH2
chr1	119968034	119968274	NOTCH2
chr1	119969477	119969777	NOTCH2
chr1	119986900	119987140	NOTCH2
chr1	119996619	119996799	NOTCH2
chr1	119996984	119997344	NOTCH2
chr1	120005308	120005608	NOTCH2
chr1	120029856	120030036	NOTCH2
chr1	120069265	120069445	NOTCH2
chr1	144957377	144957501	gapBaits_2_1,gapBaits_2_2
chr1	148885057	148885178	backbone
chr1	145874570	145874692	rs10797650_1,rs10797650_2
chr1	147258240	147258362	rs6593752_1,rs6593752_2
chr1	143462227	143462357	gapBaits_9_1,gapBaits_9_2
chr1	143745099	143745223	gapBaits_2_1,gapBaits_2_2
chr1	151213533	151213663	rs6673772_1,rs6673772_2
chr1	151660118	151660240	rs1211981_1,rs1211981_2
chr1	153640983	153641137	rs12564925_1,rs12564925_2
chr1	154074979	154075102	backbone
chr1	155937990	155938114	rs11264422_1,rs11264422_2
chr1	156796099	156796231	rs3765783_1,rs3765783_2
chr1	156840838	156841138	INSRR
chr1	156841340	156841580	INSRR
chr1	156841609	156841849	INSRR
chr1	156842071	156842311	INSRR
chr1	156842332	156842572	INSRR
chr1	156842968	156843268	INSRR
chr1	156843362	156843542	INSRR
chr1	156844107	156844347	INSRR
chr1	156844422	156844894	INSRR
chr1	156845035	156845482	INSRR
chr1	156845596	156845836	INSRR
chr1	156845915	156846155	INSRR
chr1	156846487	156846787	INSRR
chr1	156848895	156849135	INSRR
chr1	156849232	156849472	INSRR
chr1	156851241	156851481	INSRR
chr1	156851596	156851836	INSRR
chr1	156851859	156852219	INSRR
chr1	156853727	156854327	INSRR
chr1	156858488	156858668	INSRR
chr1	158080024	158080150	rs11264904_1,rs11264904_2
chr1	159122797	159122925	rs2518568_1,rs2518568_2
chr1	159864597	159864731	rs2494509_1,rs2494509_2
chr1	161541832	161541960	gapBaits_1_1,gapBaits_1_2
chr1	162684943	162685065	rs4656380_1,rs4656380_2
chr1	164225988	164226118	rs12075422_1,rs12075422_2
chr1	164967562	164967708	rs36107037_1,rs36107037_2
chr1	166182022	166182160	rs10918383_1,rs10918383_2
chr1	168007519	168007645	rs12728880_1,rs12728880_2
chr1	169373328	169373482	rs12026287_1,rs12026287_2
chr1	169803772	169803924	rs3766137_1,rs3766137_2
chr1	171542253	171542389	rs2272810_1,rs2272810_2
chr1	172364054	172364178	rs2001129_1,rs2001129_2
chr1	173725335	173725485	rs12082131_1,rs12082131_2
chr1	174574660	174574796	rs2038025_1,rs2038025_2
chr1	176318064	176318208	rs2504507_1,rs2504507_2
chr1	177241949	177242081	rs10489309_1,rs10489309_2
chr1	178657644	178657786	rs2811316_1,rs2811316_2
chr1	179425203	179425325	rs6656056_1,rs6656056_2
chr1	180830877	180831005	rs74135839_1,rs74135839_2
chr1	181452155	181452301	rs668260_1,rs668260_2
chr1	183744934	183745074	rs7552115_1,rs7552115_2
chr1	183883744	183883866	rs10797919_1,rs10797919_2
chr1	185955664	185955911	Backbone
chr1	186910717	186910841	rs6662687_1,rs6662687_2
chr1	187692838	187692968	rs3127503_1,rs3127503_2
chr1	189593197	189593319	rs463228_1,rs463228_2
chr1	190942387	190942525	rs6689587_1,rs6689587_2
chr1	192159009	192159139	rs4454527_1,rs4454527_2
chr1	193192504	193192626	rs2182106_1,rs2182106_2
chr1	193487388	193487518	rs4146990_1,rs4146990_2
chr1	194621201	194621345	rs3001199_1,rs3001199_2
chr1	196028764	196028896	rs3008589_1,rs3008589_2
chr1	198175764	198175898	rs1317992_1,rs1317992_2
chr1	198782228	198782350	rs12046013_1,rs12046013_2
chr1	200085897	200086021	rs2816928_1,rs2816928_2
chr1	201752746	201752888	rs12037669_1,rs12037669_2
chr1	202668924	202669048	rs6661284_1,rs6661284_2
chr1	203784126	203784302	rs6593938_1,rs6593938_2
chr1	204224590	204224718	rs7546241_1,rs7546241_2
chr1	206011539	206011835	Backbone
chr1	207467256	207467416	rs1270549_1,rs1270549_2
chr1	208340119	208340257	rs6540467_1,rs6540467_2
chr1	208953481	208953645	rs2807386_1,rs2807386_2
chr1	210419191	210419315	rs2357587_1,rs2357587_2
chr1	211598635	211598761	rs6692675_1,rs6692675_2
chr1	213036871	213036997	rs11120080_1,rs11120080_2
chr1	214665870	214665992	rs335545_1,rs335545_2
chr1	215566725	215566846	Backbone
chr1	216094720	216094846	rs12119670_1,rs12119670_2
chr1	217815340	217815464	rs4846441_1,rs4846441_2
chr1	218914692	218914832	rs7531780_1,rs7531780_2
chr1	220064254	220064375	backbone
chr1	221222919	221223053	rs2378454_1,rs2378454_2
chr1	222931875	222932001	rs2609408_1,rs2609408_2
chr1	223551627	223551748	backbone
chr1	224459454	224459576	rs35067427_1,rs35067427_2
chr1	226476985	226477127	rs7543019_1,rs7543019_2
chr1	227666402	227666526	rs6660432_1,rs6660432_2
chr1	228883129	228883255	rs1341715_1,rs1341715_2
chr1	229286903	229287031	rs237766_1,rs237766_2
chr1	231366500	231366636	rs1435166_1,rs1435166_2
chr1	231743794	231743934	rs10495309_1,rs10495309_2
chr1	233384338	233384466	rs1294229_1,rs1294229_2
chr1	234357856	234357988	rs3001702_1,rs3001702_2
chr1	235370034	235370168	rs6660211_1,rs6660211_2
chr1	237576919	237577051	rs2779418_1,rs2779418_2
chr1	238142152	238142278	rs12120462_1,rs12120462_2
chr1	239092283	239092431	rs1543015_1,rs1543015_2
chr1	240907019	240907141	rs261827_1,rs261827_2
chr1	242281924	242282060	gapBaits_2_1,gapBaits_2_2
chr1	242424589	242424733	rs6657483_1,rs6657483_2
chr1	243860876	243861004	rs2953331_1,rs2953331_2
chr1	245644627	245644751	rs6663144_1,rs6663144_2
chr1	246177831	246177953	rs12125969_1,rs12125969_2
chr1	248334412	248334536	rs4589144_1,rs4589144_2
chr1	248674360	248674488	rs11488428_1,rs11488428_2
chr2	83962	84092	gapBaits_2_1,gapBaits_2_2
chr2	2409058	2409188	rs6548108_1,rs6548108_2
chr2	3532002	3532220	backbone,rs1071625_1,rs1071625_2
chr2	4152747	4152873	rs11688649_1,rs11688649_2
chr2	5608104	5608248	rs16863998_1,rs16863998_2
chr2	6968045	6968169	rs4669122_1,rs4669122_2
chr2	8282875	8283009	rs17494521_1,rs17494521_2
chr2	9429785	9429913	rs7589401_1,rs7589401_2
chr2	9780520	9780660	rs4669456_1,rs4669456_2
chr2	11199982	11200120	rs2011812_1,rs2011812_2
chr2	12189483	12189605	rs961293_1,rs961293_2
chr2	13352070	13352206	backbone
chr2	14739653	14739775	rs2714245_1,rs2714245_2
chr2	16499481	16499603	rs1430055_1,rs1430055_2
chr2	16821300	16821424	rs7578137_1,rs7578137_2
chr2	18490493	18490617	rs4381790_1,rs4381790_2
chr2	19902079	19902203	rs1370585_1,rs1370585_2
chr2	21206274	21206396	rs312050_1,rs312050_2
chr2	22505078	22505218	rs10495731_1,rs10495731_2
chr2	23520803	23520943	rs7602557_1,rs7602557_2
chr2	24806696	24806820	rs1550111_1,rs1550111_2
chr2	25234229	25234469	DNMT3A
chr2	25235645	25235885	DNMT3A
chr2	25236880	25237060	DNMT3A
chr2	25239082	25239262	DNMT3A
chr2	25239408	25239588	DNMT3A
chr2	25240255	25240495	DNMT3A
chr2	25240594	25240774	DNMT3A
chr2	25241514	25241754	DNMT3A
chr2	25243849	25244029	DNMT3A
chr2	25244126	25244366	DNMT3A
chr2	25244475	25244715	DNMT3A
chr2	25245202	25245382	DNMT3A
chr2	25245951	25246354	DNMT3A
chr2	25246577	25246817	DNMT3A
chr2	25246984	25247224	DNMT3A
chr2	25247549	25247789	DNMT3A
chr2	25248024	25248264	DNMT3A
chr2	25249600	25249780	DNMT3A
chr2	25252105	25252285	DNMT3A
chr2	25274893	25275133	DNMT3A
chr2	25275431	25275611	DNMT3A
chr2	25282369	25282729	DNMT3A
chr2	25300070	25300310	DNMT3A
chr2	25313858	25314038	DNMT3A
chr2	25558516	25558656	rs6737159_1,rs6737159_2
chr2	26892346	26892490	rs4665919_1,rs4665919_2
chr2	28224329	28224593	Backbone
chr2	29744942	29745090	rs2631953_1,rs2631953_2
chr2	30838858	30838984	rs17882384_1,rs17882384_2
chr2	31336143	31336267	rs2268800_1,rs2268800_2
chr2	32357067	32357536	BIRC6
chr2	32377558	32377798	BIRC6
chr2	32380132	32380372	BIRC6
chr2	32388726	32388966	BIRC6
chr2	32391974	32392214	BIRC6
chr2	32395461	32395641	BIRC6
chr2	32401123	32401662	BIRC6
chr2	32406437	32406617	BIRC6
chr2	32414745	32416185	BIRC6
chr2	32429079	32429319	BIRC6
chr2	32430827	32431127	BIRC6
chr2	32433603	32433843	BIRC6
chr2	32435450	32435630	BIRC6
chr2	32435998	32436238	BIRC6
chr2	32439476	32439716	BIRC6
chr2	32441275	32441515	BIRC6
chr2	32442025	32442265	BIRC6
chr2	32442269	32442509	BIRC6
chr2	32443449	32443629	BIRC6
chr2	32445474	32445714	BIRC6
chr2	32448741	32448981	BIRC6
chr2	32453754	32453994	BIRC6
chr2	32463167	32463407	BIRC6
chr2	32464380	32464850	BIRC6
chr2	32465019	32465199	BIRC6
chr2	32467511	32467751	BIRC6
chr2	32467886	32468126	BIRC6
chr2	32468399	32468819	BIRC6
chr2	32469384	32469624	BIRC6
chr2	32470114	32470354	BIRC6
chr2	32470948	32471188	BIRC6
chr2	32473027	32473267	BIRC6
chr2	32476158	32476398	BIRC6
chr2	32477355	32477595	BIRC6
chr2	32478606	32478846	BIRC6
chr2	32479419	32479659	BIRC6
chr2	32481263	32481503	BIRC6
chr2	32482385	32482625	BIRC6
chr2	32485580	32485820	BIRC6
chr2	32487603	32487843	BIRC6
chr2	32488530	32488770	BIRC6
chr2	32489975	32490215	BIRC6
chr2	32491371	32491611	BIRC6
chr2	32493483	32493723	BIRC6
chr2	32499530	32500130	BIRC6
chr2	32501680	32501920	BIRC6
chr2	32502752	32502932	BIRC6
chr2	32503018	32503258	BIRC6
chr2	32504984	32505224	BIRC6
chr2	32507969	32508269	BIRC6
chr2	32509715	32510015	BIRC6
chr2	32510459	32510699	BIRC6
chr2	32512893	32513193	BIRC6
chr2	32514959	32515799	BIRC6
chr2	32518205	32518445	BIRC6
chr2	32518761	32519001	BIRC6
chr2	32524833	32525073	BIRC6
chr2	32525425	32525665	BIRC6
chr2	32529617	32529857	BIRC6
chr2	32531332	32531572	BIRC6
chr2	32543210	32543570	BIRC6
chr2	32545631	32545871	BIRC6
chr2	32547811	32548051	BIRC6
chr2	32549276	32549516	BIRC6
chr2	32575140	32575380	BIRC6
chr2	32593867	32594107	BIRC6
chr2	32595011	32595251	BIRC6
chr2	32597739	32597979	BIRC6
chr2	32599699	32599939	BIRC6
chr2	32602954	32603134	BIRC6
chr2	32607428	32607668	BIRC6
chr2	32610561	32610685	rs1901355_1,rs1901355_2
chr2	32611394	32611634	BIRC6
chr2	32617694	32617934	BIRC6
chr2	33577833	33577963	rs4670209_1,rs4670209_2
chr2	35262566	35262698	rs1371509_1,rs1371509_2
chr2	36889894	36890018	rs888083_1,rs888083_2
chr2	37415772	37415896	rs4670709_1,rs4670709_2
chr2	39113943	39114067	genes
chr2	40363730	40363878	rs2216009_1,rs2216009_2
chr2	41732443	41732587	rs4142228_1,rs4142228_2
chr2	42317595	42317729	rs7558501_1,rs7558501_2
chr2	43696974	43697110	rs10211617_1,rs10211617_2
chr2	44309371	44309493	rs2340810_1,rs2340810_2
chr2	46284785	46284909	rs1000532_1,rs1000532_2
chr2	47385651	47385773	rs3924917_1,rs3924917_2
chr2	48006821	48006959	rs10203759_1,rs10203759_2
chr2	50069666	50069792	rs2177374_1,rs2177374_2
chr2	50678548	50678694	rs9284754_1,rs9284754_2
chr2	51866847	51866979	rs1369668_1,rs1369668_2
chr2	53415107	53415233	rs10865274_1,rs10865274_2
chr2	54976814	54976940	rs2580765_1,rs2580765_2
chr2	55421991	55422123	rs3828235_1,rs3828235_2
chr2	56473801	56473925	rs1030333_1,rs1030333_2
chr2	58183797	58183923	rs768298_1,rs768298_2
chr2	59627328	59627456	rs2674064_1,rs2674064_2
chr2	60587920	60588066	rs356994_1,rs356994_2
chr2	61199599	61199739	rs777588_1,rs777588_2
chr2	63331383	63331525	rs13021322_1,rs13021322_2
chr2	64080096	64080234	rs2917793_1,rs2917793_2
chr2	65128552	65128696	rs10185243_1,rs10185243_2
chr2	65931683	65931811	rs11695386_1,rs11695386_2
chr2	68149182	68149326	rs2278789_1,rs2278789_2
chr2	69008338	69008478	rs56966227_1,rs56966227_2
chr2	69586543	69586665	rs10865378_1,rs10865378_2
chr2	71348061	71348185	rs3771376_1,rs3771376_2
chr2	72789144	72789265	Backbone
chr2	73476788	73476916	rs1083922_1,rs1083922_2
chr2	74448962	74449100	rs7562663_1,rs7562663_2
chr2	75764616	75764738	rs11126485_1,rs11126485_2
chr2	76643537	76643671	rs9332421_1,rs9332421_2
chr2	78378134	78378270	rs982341_1,rs982341_2
chr2	79744757	79744887	rs6547269_1,rs6547269_2
chr2	80510813	80510937	rs10205266_1,rs10205266_2
chr2	82287591	82287855	Backbone
chr2	83688295	83688427	rs10197041_1,rs10197041_2
chr2	84838421	84838571	rs12472846_1,rs12472846_2
chr2	85094581	85094711	rs2583569_1,rs2583569_2
chr2	86831981	86832105	rs55782494_1,rs55782494_2
chr2	88229162	88229286	rs13008732_1,rs13008732_2
chr2	89844831	89844952	backbone
chr2	90030376	90030518	gapBaits_6_1,gapBaits_6_2
chr2	95045037	95045161	gapBaits_1_1,gapBaits_1_2
chr2	95738615	95738741	gapBaits_5_1,gapBaits_5_2
chr2	97606836	97606988	gapBaits_6_1,gapBaits_6_2
chr2	98196996	98197134	rs4851927_1,rs4851927_2
chr2	99578652	99578778	rs3792126_1,rs3792126_2
chr2	100317524	100317652	rs11691135_1,rs11691135_2
chr2	101678374	101678510	rs6543085_1,rs6543085_2
chr2	103027926	103028049	backbone
chr2	104366037	104366181	rs11904289_1,rs11904289_2
chr2	105521079	105521213	rs7595355_1,rs7595355_2
chr2	106684649	106684771	rs2169159_1,rs2169159_2
chr2	107612070	107612194	rs1516210_1,rs1516210_2
chr2	109497180	109497304	backbone
chr2	110212644	110212891	genes
chr2	111619350	111619495	backbone
chr2	112450052	112450174	backbone
chr2	113380182	113380318	gapBaits_4_1,gapBaits_4_2
chr2	115212270	115212408	rs4848384_1,rs4848384_2
chr2	116228214	116228352	rs7598784_1,rs7598784_2
chr2	117605661	117605787	rs11123433_1,rs11123433_2
chr2	118258418	118258550	rs1878522_1,rs1878522_2
chr2	119912227	119912367	rs3111728_1,rs3111728_2
chr2	120924556	120924682	genes
chr2	122337351	122337483	rs17007552_1,rs17007552_2
chr2	123438456	123438580	rs2204506_1,rs2204506_2
chr2	125017955	125018097	rs2421362_1,rs2421362_2
chr2	125427372	125427498	rs2059030_1,rs2059030_2
chr2	127302497	127302641	rs4233584_1,rs4233584_2
chr2	127984308	127984450	rs751602_1,rs751602_2
chr2	128877864	128877986	rs1446651_1,rs1446651_2
chr2	130593237	130593415	gene_1,gene_2
chr2	132451473	132451601	rs12373646_1,rs12373646_2
chr2	132861967	132862095	rs1447542_1,rs1447542_2
chr2	134431978	134432102	rs3791322_1,rs3791322_2
chr2	135778435	135778561	rs12467770_1,rs12467770_2
chr2	136834388	136834540	rs778190_1,rs778190_2
chr2	138345044	138345168	rs13393072_1,rs13393072_2
chr2	138973502	138973626	rs936763_1,rs936763_2
chr2	140395422	140395543	Backbone
chr2	141955672	141955798	rs1435615_1,rs1435615_2
chr2	142128259	142128385	rs11904731_1,rs11904731_2
chr2	144416120	144416246	rs11904051_1,rs11904051_2
chr2	145127239	145127369	rs2697323_1,rs2697323_2
chr2	146181535	146181675	rs13020329_1,rs13020329_2
chr2	147091588	147091712	rs424872_1,rs424872_2
chr2	149113875	149114019	rs11903163_1,rs11903163_2
chr2	149707502	149707650	rs7600186_1,rs7600186_2
chr2	151323922	151324044	rs3948498_1,rs3948498_2
chr2	152401051	152401175	rs12614465_1,rs12614465_2
chr2	153025486	153025612	rs6717712_1,rs6717712_2
chr2	154321271	154321395	rs10193792_1,rs10193792_2
chr2	155779929	155780071	rs13389012_1,rs13389012_2
chr2	157366388	157366509	backbone
chr2	158032269	158032393	rs7565931_1,rs7565931_2
chr2	159126498	159126626	rs7566495_1,rs7566495_2
chr2	160580627	160580771	rs6750818_1,rs6750818_2
chr2	161843047	161843254	gapBaits_1_1,gapBaits_1_2,gapBaits_20_1,gapBaits_20_2
chr2	162516992	162517114	rs6736115_1,rs6736115_2
chr2	164062288	164062424	rs10930113_1,rs10930113_2
chr2	165356731	165356853	rs764660_1,rs764660_2
chr2	165990902	165991024	genes
chr2	167209945	167210069	rs16853221_1,rs16853221_2
chr2	169344657	169344783	gapBaits_26_1,gapBaits_26_2
chr2	169883375	169883517	rs10930385_1,rs10930385_2
chr2	171347761	171347883	rs1178014_1,rs1178014_2
chr2	173012718	173012854	rs1979186_1,rs1979186_2
chr2	173202648	173202788	rs12693017_1,rs12693017_2
chr2	175141245	175141383	rs13388308_1,rs13388308_2
chr2	176119764	176120059	genes
chr2	176872342	176872529	Backbone,backbone
chr2	178815440	178815576	rs2029395_1,rs2029395_2
chr2	180255504	180255662	rs1356584_1,rs1356584_2
chr2	181164555	181164679	rs1996501_1,rs1996501_2
chr2	182158669	182158809	rs1432523_1,rs1432523_2
chr2	182928575	182928703	rs9333279_1,rs9333279_2
chr2	184681359	184681482	Backbone
chr2	185763434	185763558	rs17228483_1,rs17228483_2
chr2	187157987	187158119	rs12992886_1,rs12992886_2
chr2	188560997	188561119	backbone
chr2	189236456	189236584	rs1515876_1,rs1515876_2
chr2	191071016	191071164	rs10168266_1,rs10168266_2
chr2	192163778	192163906	rs11678001_1,rs11678001_2
chr2	192900112	192900260	rs9288210_1,rs9288210_2
chr2	193940467	193940595	Backbone
chr2	195707038	195707164	rs10165594_1,rs10165594_2
chr2	196350635	196350775	rs6707389_1,rs6707389_2
chr2	197368898	197369022	rs788007_1,rs788007_2
chr2	197392261	197392501	SF3B1
chr2	197392959	197393199	SF3B1
chr2	197396041	197396341	SF3B1
chr2	197397946	197398186	SF3B1
chr2	197398400	197398640	SF3B1
chr2	197398908	197399088	SF3B1
chr2	197399990	197400454	SF3B1
chr2	197400675	197400975	SF3B1
chr2	197401342	197401582	SF3B1
chr2	197401668	197401908	SF3B1
chr2	197401937	197402177	SF3B1
chr2	197402540	197402840	SF3B1
chr2	197402901	197403081	SF3B1
chr2	197403554	197403794	SF3B1
chr2	197405020	197405493	SF3B1
chr2	197407938	197408178	SF3B1
chr2	197408354	197408594	SF3B1
chr2	197409738	197410038	SF3B1
chr2	197416705	197416945	SF3B1
chr2	197418458	197418638	SF3B1
chr2	197418851	197419031	SF3B1
chr2	197420339	197420579	SF3B1
chr2	197420960	197421200	SF3B1
chr2	197423770	197424010	SF3B1
chr2	197434895	197435075	SF3B1
chr2	199383546	199383667	genes
chr2	200407924	200408056	rs10497860_1,rs10497860_2
chr2	200986091	200986346	Backbone
chr2	202386057	202386178	genes
chr2	203595626	203595754	rs1879876_1,rs1879876_2
chr2	205439110	205439246	rs56343795_1,rs56343795_2
chr2	206491945	206492069	rs3845807_1,rs3845807_2
chr2	207671760	207671884	rs2551968_1,rs2551968_2
chr2	208556963	208557093	rs1036014_1,rs1036014_2
chr2	209982087	209982213	rs2723222_1,rs2723222_2
chr2	210604343	210604477	rs6734696_1,rs6734696_2
chr2	212557004	212557128	rs10191896_1,rs10191896_2
chr2	213014790	213014924	rs1871945_1,rs1871945_2
chr2	214303581	214303705	rs7559483_1,rs7559483_2
chr2	215599129	215599275	rs59498279_1,rs59498279_2
chr2	217481646	217481814	rs2068972_1,rs2068972_2
chr2	218248189	218248311	rs13392177_1,rs13392177_2
chr2	219275984	219276112	rs4308117_1,rs4308117_2
chr2	220619746	220619884	rs10210209_1,rs10210209_2
chr2	222210292	222210413	genes
chr2	223247735	223247859	rs4674771_1,rs4674771_2
chr2	224482906	224483046	rs2047134_1,rs2047134_2
chr2	225252891	225253027	rs1562011_1,rs1562011_2
chr2	226337504	226337628	rs71429196_1,rs71429196_2
chr2	227559019	227559143	rs4312485_1,rs4312485_2
chr2	228858672	228858796	rs10206541_1,rs10206541_2
chr2	230520146	230520288	rs890670_1,rs890670_2
chr2	231516444	231516570	rs6754952_1,rs6754952_2
chr2	232861408	232861532	rs2675971_1,rs2675971_2
chr2	233772937	233773063	rs8330_1,rs8330_2
chr2	235520287	235520409	rs10188139_1,rs10188139_2
chr2	236084313	236084459	rs1551250_1,rs1551250_2
chr2	237142477	237142643	Backbone
chr2	239085306	239085427	genes
chr2	239355449	239355854	genes
chr2	241274803	241274927	rs60515663_1,rs60515663_2
chr2	242033622	242033752	rs11247969_1,rs11247969_2
chr3	233328	233452	rs4684328_1,rs4684328_2
chr3	2267605	2267753	rs1868218_1,rs1868218_2
chr3	3036845	3036967	rs9839494_1,rs9839494_2
chr3	4235620	4235758	rs1242815_1,rs1242815_2
chr3	5506203	5506327	rs2030874_1,rs2030874_2
chr3	7014037	7014161	rs11920975_1,rs11920975_2
chr3	8371440	8371576	rs358984_1,rs358984_2
chr3	9610546	9610670	rs35828010_1,rs35828010_2
chr3	10146508	10146700	genes
chr3	11602586	11602726	rs6779646_1,rs6779646_2
chr3	12600083	12600204	genes
chr3	13458015	13458139	rs468113_1,rs468113_2
chr3	15422745	15422883	rs749845_1,rs749845_2
chr3	15953803	15953947	rs1454777_1,rs1454777_2
chr3	17207550	17207674	rs2733519_1,rs2733519_2
chr3	19172663	19172830	Backbone,backbone
chr3	19961596	19961748	rs4858652_1,rs4858652_2
chr3	21354608	21354738	rs1396004_1,rs1396004_2
chr3	22428926	22429050	rs9863827_1,rs9863827_2
chr3	23280082	23280204	rs6804123_1,rs6804123_2
chr3	25206692	25206840	rs6789083_1,rs6789083_2
chr3	25938217	25938338	Backbone
chr3	27606809	27606967	rs11924401_1,rs11924401_2
chr3	27666354	27666498	rs7648313_1,rs7648313_2
chr3	29435326	29435458	rs9863789_1,rs9863789_2
chr3	30676117	30676239	rs2116142_1,rs2116142_2
chr3	32409813	32409941	rs636006_1,rs636006_2
chr3	33179543	33179709	rs4588305_1,rs4588305_2
chr3	34027413	34027537	rs4678633_1,rs4678633_2
chr3	35578009	35578155	rs9870198_1,rs9870198_2
chr3	36919091	36919217	rs7622114_1,rs7622114_2
chr3	37785264	37785390	rs1984311_1,rs1984311_2
chr3	39400289	39400415	rs67000793_1,rs67000793_2
chr3	39934031	39934169	rs9856876_1,rs9856876_2
chr3	41001279	41001405	rs4393879_1,rs4393879_2
chr3	42888834	42888970	rs1346414_1,rs1346414_2
chr3	43346374	43346516	rs11130000_1,rs11130000_2
chr3	45468176	45468310	rs11921901_1,rs11921901_2
chr3	46574120	46574363	genes
chr3	47017053	47017293	SETD2
chr3	47017568	47017808	SETD2
chr3	47019709	47019889	SETD2
chr3	47037601	47037841	SETD2
chr3	47042510	47042750	SETD2
chr3	47046433	47046673	SETD2
chr3	47056795	47057515	SETD2
chr3	47062134	47062374	SETD2
chr3	47064467	47064711	SETD2
chr3	47067003	47067183	SETD2
chr3	47083690	47084410	SETD2
chr3	47086134	47086374	SETD2
chr3	47088059	47088299	SETD2
chr3	47097897	47098137	SETD2
chr3	47101416	47101596	SETD2
chr3	47103294	47103474	SETD2
chr3	47105938	47106178	SETD2
chr3	47113825	47114065	SETD2
chr3	47116568	47116808	SETD2
chr3	47119741	47119921	SETD2
chr3	47120144	47124584	SETD2
chr3	47126565	47126745	SETD2
chr3	47163798	47163978	SETD2
chr3	47646597	47646727	rs7621236_1,rs7621236_2
chr3	48190738	48191012	Backbone
chr3	49966690	49966834	rs2252833_1,rs2252833_2
chr3	51274095	51274217	rs10433609_1,rs10433609_2
chr3	51782610	51782750	rs75757400_1,rs75757400_2
chr3	53989982	53990128	rs6774578_1,rs6774578_2
chr3	54052502	54052632	rs7637998_1,rs7637998_2
chr3	55619704	55619844	rs17055518_1,rs17055518_2
chr3	57283468	57283602	rs11130579_1,rs11130579_2
chr3	58434237	58434375	rs11130642_1,rs11130642_2
chr3	59090410	59090536	rs9311706_1,rs9311706_2
chr3	60126830	60126966	rs62240241_1,rs62240241_2
chr3	62087477	62087609	rs1508407_1,rs1508407_2
chr3	63200036	63200160	rs4234674_1,rs4234674_2
chr3	64246769	64246893	rs11715732_1,rs11715732_2
chr3	65826638	65826812	rs17372566_1,rs17372566_2
chr3	66183934	66184073	backbone
chr3	66248610	66248880	Backbone
chr3	67506811	67506955	rs6788296_1,rs6788296_2
chr3	68664344	68664488	rs6762986_1,rs6762986_2
chr3	68716984	68717108	rs4855498_1,rs4855498_2
chr3	68764028	68764170	rs13433979_1,rs13433979_2
chr3	68807050	68807178	rs7621862_1,rs7621862_2
chr3	68856464	68856588	rs17048084_1,rs17048084_2
chr3	68902204	68902342	rs17048130_1,rs17048130_2
chr3	68960725	68960879	rs17048233_1,rs17048233_2
chr3	69006835	69006973	rs9875547_1,rs9875547_2
chr3	69053759	69053891	rs12489922_1,rs12489922_2
chr3	69101182	69101306	rs9874444_1,rs9874444_2
chr3	69148314	69148444	rs4635707_1,rs4635707_2
chr3	69199377	69199505	rs9875511_1,rs9875511_2
chr3	69246616	69246754	rs7629818_1,rs7629818_2
chr3	69294207	69294345	rs35186117_1,rs35186117_2
chr3	69344494	69344618	rs34458014_1,rs34458014_2
chr3	69392619	69392743	rs62251412_1,rs62251412_2
chr3	69445349	69445479	rs9818394_1,rs9818394_2
chr3	69492558	69492698	rs9809725_1,rs9809725_2
chr3	69543272	69543398	rs6549236_1,rs6549236_2
chr3	69595208	69595340	rs4855424_1,rs4855424_2
chr3	69642757	69642885	rs1023653_1,rs1023653_2
chr3	69686417	69686575	rs10428111_1,rs10428111_2
chr3	69735902	69736312	genes
chr3	69785326	69785456	rs11128143_1,rs11128143_2
chr3	69832326	69832456	rs9829056_1,rs9829056_2
chr3	69882581	69882753	genes
chr3	69931404	69931546	rs9822057_1,rs9822057_2
chr3	69975777	69975898	genes
chr3	70021968	70022094	rs9851891_1,rs9851891_2
chr3	70065292	70065436	rs7651972_1,rs7651972_2
chr3	70121347	70121471	rs59260955_1,rs59260955_2
chr3	70168583	70168711	rs34188744_1,rs34188744_2
chr3	70222204	70222368	rs6796982_1,rs6796982_2
chr3	70275006	70275128	rs6549324_1,rs6549324_2
chr3	70324267	70324391	rs1403072_1,rs1403072_2
chr3	70381096	70381244	rs805486_1,rs805486_2
chr3	70426172	70426316	rs6783231_1,rs6783231_2
chr3	70472796	70472954	rs7610220_1,rs7610220_2
chr3	70516579	70516703	rs17790790_1,rs17790790_2
chr3	70566122	70566246	rs56108024_1,rs56108024_2
chr3	70614793	70614935	rs4321494_1,rs4321494_2
chr3	70655877	70656001	rs6793260_1,rs6793260_2
chr3	70701870	70702002	rs13075768_1,rs13075768_2
chr3	70754897	70755021	rs6801516_1,rs6801516_2
chr3	70806599	70806793	Backbone,rs6784898_2
chr3	70864084	70864226	rs1522554_1,rs1522554_2
chr3	70917889	70918019	rs34936052_1,rs34936052_2
chr3	70959198	70959438	FOXP1
chr3	70965852	70966092	FOXP1
chr3	70969689	70969821	rs62257217_1,rs62257217_2
chr3	70970680	70970860	FOXP1
chr3	70971975	70972215	FOXP1
chr3	70972495	70972735	FOXP1
chr3	70976871	70977111	FOXP1
chr3	70977592	70977772	FOXP1
chr3	70977808	70978048	FOXP1
chr3	70987945	70988125	FOXP1
chr3	71000925	71001105	FOXP1
chr3	71015480	71015720	FOXP1
chr3	71024472	71024660	Backbone
chr3	71041309	71041549	FOXP1
chr3	71046895	71047135	FOXP1
chr3	71052491	71052671	FOXP1
chr3	71053584	71053824	FOXP1
chr3	71078787	71078961	rs1288974_1,rs1288974_2
chr3	71112185	71112307	gapBaits_19_1,gapBaits_19_2
chr3	71112466	71112706	FOXP1
chr3	71128460	71128598	rs1474273_1,rs1474273_2
chr3	71130470	71130710	FOXP1
chr3	71180936	71181080	rs4677029_1,rs4677029_2
chr3	71197849	71198089	FOXP1
chr3	71198171	71198411	FOXP1
chr3	71232223	71232365	rs1288814_1,rs1288814_2
chr3	71280657	71280805	rs4613421_1,rs4613421_2
chr3	71339353	71339477	rs35131918_1,rs35131918_2
chr3	71385700	71385844	rs7645749_1,rs7645749_2
chr3	71436110	71436234	rs55779916_1,rs55779916_2
chr3	71487404	71487629	gapBaits_61_1,gapBaits_61_2,rs60281674_1,rs60281674_2
chr3	71540546	71540678	rs2036281_1,rs2036281_2
chr3	71594222	71594382	rs830663_1,rs830663_2
chr3	71648546	71648696	rs9872923_1,rs9872923_2
chr3	71698198	71698336	rs9310220_1,rs9310220_2
chr3	71746536	71746666	rs6801173_1,rs6801173_2
chr3	71795006	71795148	rs12489026_1,rs12489026_2
chr3	71849432	71849558	rs9861616_1,rs9861616_2
chr3	71899725	71899849	rs1995454_1,rs1995454_2
chr3	71951249	71951373	rs11128231_1,rs11128231_2
chr3	71994683	71994817	rs13079222_1,rs13079222_2
chr3	72048322	72048450	rs9682418_1,rs9682418_2
chr3	72102501	72102629	rs6782778_1,rs6782778_2
chr3	72143078	72143210	rs61159910_1,rs61159910_2
chr3	72192887	72193027	rs9872574_1,rs9872574_2
chr3	72242403	72242547	rs12634231_1,rs12634231_2
chr3	72289481	72289607	rs11710566_1,rs11710566_2
chr3	72336685	72336821	rs11918732_1,rs11918732_2
chr3	72388224	72388348	rs9863706_1,rs9863706_2
chr3	72460434	72460556	rs13072744_1,rs13072744_2
chr3	72510455	72510587	rs11705764_1,rs11705764_2
chr3	72566677	72566805	rs6775154_1,rs6775154_2
chr3	72604203	72604351	rs1994626_1,rs1994626_2
chr3	72655607	72655747	rs11708505_1,rs11708505_2
chr3	72697299	72697566	Backbone
chr3	72752054	72752226	Backbone
chr3	72810086	72810331	Backbone
chr3	72862281	72862402	Backbone
chr3	72903151	72903299	rs13063437_1,rs13063437_2
chr3	72952783	72952939	rs1466676_1,rs1466676_2
chr3	73008491	73008613	rs6801717_1,rs6801717_2
chr3	73055942	73056070	rs1531965_1,rs1531965_2
chr3	73108180	73108304	rs301538_1,rs301538_2
chr3	73160526	73160652	rs55799734_1,rs55799734_2
chr3	73212785	73212909	rs62251199_1,rs62251199_2
chr3	73263641	73263783	rs11719051_1,rs11719051_2
chr3	73317219	73317341	rs9827175_1,rs9827175_2
chr3	73362452	73362594	rs3912601_1,rs3912601_2
chr3	73414975	73415097	rs1013683_1,rs1013683_2
chr3	73471487	73471611	rs6762160_1,rs6762160_2
chr3	73524150	73524286	rs11711610_1,rs11711610_2
chr3	73569354	73569480	rs59217439_1,rs59217439_2
chr3	73616313	73616447	rs13082679_1,rs13082679_2
chr3	73663408	73663552	rs875637_1,rs875637_2
chr3	73714074	73714214	rs12631241_1,rs12631241_2
chr3	73755236	73755358	rs9858856_1,rs9858856_2
chr3	73816119	73816244	backbone
chr3	73865275	73865447	rs2197054_1,rs2197054_2
chr3	73918638	73918766	rs17709703_1,rs17709703_2
chr3	73964439	73964565	rs11128372_1,rs11128372_2
chr3	74010980	74011126	rs9990420_1,rs9990420_2
chr3	74060703	74060827	rs7643352_1,rs7643352_2
chr3	74107940	74108094	rs34825340_1,rs34825340_2
chr3	75339555	75339685	rs9864894_1,rs9864894_2
chr3	76465710	76465844	rs3913582_1,rs3913582_2
chr3	77581074	77581202	rs812888_1,rs812888_2
chr3	79088012	79088136	rs1455824_1,rs1455824_2
chr3	80355188	80355312	rs4856613_1,rs4856613_2
chr3	81079651	81079785	rs12635705_1,rs12635705_2
chr3	82208452	82208576	rs7616137_1,rs7616137_2
chr3	83202194	83202344	Backbone,rs9863390_1,rs9863390_2
chr3	84295301	84295423	rs2046257_1,rs2046257_2
chr3	85574041	85574165	rs17460701_1,rs17460701_2
chr3	87471702	87471828	rs9848062_1,rs9848062_2
chr3	88096726	88096850	rs4434168_1,rs4434168_2
chr3	89433024	89433172	rs67316928_1,rs67316928_2
chr3	90204529	90204696	Backbone,backbone
chr3	93854973	93855094	backbone
chr3	94011390	94011534	rs6786905_1,rs6786905_2
chr3	95337526	95337656	rs1400296_1,rs1400296_2
chr3	97169054	97169309	Backbone
chr3	98600761	98600885	rs11709315_1,rs11709315_2
chr3	99569708	99569836	rs2342603_1,rs2342603_2
chr3	100638757	100638913	rs6793682_1,rs6793682_2
chr3	102185661	102185789	rs1479365_1,rs1479365_2
chr3	102422535	102422776	Backbone
chr3	103552563	103552707	rs721776_1,rs721776_2
chr3	105924914	105925066	rs6765145_1,rs6765145_2
chr3	106809723	106809853	rs1520717_1,rs1520717_2
chr3	107671670	107671794	rs193038_1,rs193038_2
chr3	108740698	108740834	rs62268292_1,rs62268292_2
chr3	109953363	109953517	rs3850566_1,rs3850566_2
chr3	111808352	111808474	rs6783431_1,rs6783431_2
chr3	112320838	112320998	rs16859469_1,rs16859469_2
chr3	113725152	113725274	rs921741_1,rs921741_2
chr3	114995345	114995477	rs2055650_1,rs2055650_2
chr3	116057662	116057802	rs1920386_1,rs1920386_2
chr3	116764413	116764537	rs6780363_1,rs6780363_2
chr3	118693325	118693469	rs13081486_1,rs13081486_2
chr3	120092669	120092807	rs4688059_1,rs4688059_2
chr3	120911414	120911548	rs488416_1,rs488416_2
chr3	122355815	122355941	rs6798997_1,rs6798997_2
chr3	123680755	123680881	rs10934649_1,rs10934649_2
chr3	124085333	124085455	rs1320186_1,rs1320186_2
chr3	125626386	125626518	rs4422258_1,rs4422258_2
chr3	127246204	127246358	rs34147515_1,rs34147515_2
chr3	128637957	128638085	rs1697_1,rs1697_2
chr3	129784150	129784282	rs13087109_1,rs13087109_2
chr3	130477178	130477302	utrRegionBaits_353_1,utrRegionBaits_353_2,utrRegionBaits_354_1,utrRegionBaits_354_2
chr3	131931073	131931219	rs7642768_1,rs7642768_2
chr3	132815553	132815697	rs3860505_1,rs3860505_2
chr3	134735076	134735218	rs6805946_1,rs6805946_2
chr3	135281010	135281134	rs1596707_1,rs1596707_2
chr3	137086090	137086230	rs1484794_1,rs1484794_2
chr3	137495915	137496073	rs6439734_1,rs6439734_2
chr3	138749464	138749650	Backbone
chr3	140637733	140637875	rs12634481_1,rs12634481_2
chr3	140979536	140979674	utrRegionBaits_356_1,utrRegionBaits_356_2
chr3	142449395	142449635	ATR
chr3	142450477	142450657	ATR
chr3	142453024	142453264	ATR
chr3	142457559	142457799	ATR
chr3	142458914	142459154	ATR
chr3	142459184	142459424	ATR
chr3	142461894	142462134	ATR
chr3	142465060	142465300	ATR
chr3	142466308	142466548	ATR
chr3	142467880	142468120	ATR
chr3	142469302	142469602	ATR
chr3	142470044	142470224	ATR
chr3	142485090	142485330	ATR
chr3	142493101	142493341	ATR
chr3	142496320	142496560	ATR
chr3	142496982	142497222	ATR
chr3	142498565	142498805	ATR
chr3	142499070	142499250	ATR
chr3	142499582	142499762	ATR
chr3	142503296	142503476	ATR
chr3	142505100	142505340	ATR
chr3	142507899	142508139	ATR
chr3	142512244	142512484	ATR
chr3	142513449	142513689	ATR
chr3	142515334	142515574	ATR
chr3	142519639	142519879	ATR
chr3	142522664	142522904	ATR
chr3	142523975	142524215	ATR
chr3	142535022	142535262	ATR
chr3	142536064	142536244	ATR
chr3	142538433	142538673	ATR
chr3	142540867	142541107	ATR
chr3	142542620	142542800	ATR
chr3	142547697	142547937	ATR
chr3	142549457	142549697	ATR
chr3	142550096	142550336	ATR
chr3	142553192	142553432	ATR
chr3	142553569	142554039	ATR
chr3	142555857	142556157	ATR
chr3	142556358	142556598	ATR
chr3	142558579	142558819	ATR
chr3	142559225	142559465	ATR
chr3	142560238	142560478	ATR
chr3	142561211	142561451	ATR
chr3	142562220	142563120	ATR
chr3	142566070	142566310	ATR
chr3	142568018	142568198	ATR
chr3	142578584	142578764	ATR
chr3	142891017	142891149	rs4683434_1,rs4683434_2
chr3	144059778	144059918	rs16854884_1,rs16854884_2
chr3	145368881	145369009	rs961929_1,rs961929_2
chr3	146403159	146403281	rs12629356_1,rs12629356_2
chr3	147221453	147221591	rs6440476_1,rs6440476_2
chr3	148151101	148151227	rs980931_1,rs980931_2
chr3	150152321	150152451	rs1601607_1,rs1601607_2
chr3	150665152	150665284	rs60257374_1,rs60257374_2
chr3	152431958	152432094	rs6767073_1,rs6767073_2
chr3	152834311	152834449	rs1371097_1,rs1371097_2
chr3	154975232	154975374	rs7613012_1,rs7613012_2
chr3	155994373	155994521	rs10936022_1,rs10936022_2
chr3	156993377	156993501	rs11706305_1,rs11706305_2
chr3	158488904	158489054	rs1978781_1,rs1978781_2
chr3	159199007	159199151	rs60468802_1,rs60468802_2
chr3	160773844	160773988	rs9815499_1,rs9815499_2
chr3	162023420	162023542	rs907080_1,rs907080_2
chr3	163407070	163407200	rs6793178_1,rs6793178_2
chr3	163926052	163926190	rs3849453_1,rs3849453_2
chr3	165181631	165181775	rs9854819_1,rs9854819_2
chr3	166191593	166191717	rs12638042_1,rs12638042_2
chr3	167564362	167564508	rs7637861_1,rs7637861_2
chr3	168727076	168727222	rs11914660_1,rs11914660_2
chr3	169800631	169800755	rs6793295_1,rs6793295_2
chr3	171078707	171078958	Backbone
chr3	172098131	172098255	rs937511_1,rs937511_2
chr3	173346826	173346948	rs1520599_1,rs1520599_2
chr3	174696301	174696441	rs567378_1,rs567378_2
chr3	176041908	176042046	rs2862341_1,rs2862341_2
chr3	177025420	177025600	TBL1XR1
chr3	177026303	177026543	TBL1XR1
chr3	177032933	177033173	TBL1XR1
chr3	177034141	177034381	TBL1XR1
chr3	177038044	177038224	TBL1XR1
chr3	177038253	177038493	TBL1XR1
chr3	177046068	177046248	TBL1XR1
chr3	177047258	177047607	TBL1XR1
chr3	177049947	177050187	TBL1XR1
chr3	177050423	177050663	TBL1XR1
chr3	177051464	177051764	TBL1XR1
chr3	177053725	177053965	TBL1XR1
chr3	177064858	177065038	TBL1XR1
chr3	177598209	177598345	rs4241484_1,rs4241484_2
chr3	179136199	179136339	rs7611081_1,rs7611081_2
chr3	179198792	179199212	PIK3CA
chr3	179199674	179199914	PIK3CA
chr3	179201264	179201564	PIK3CA
chr3	179203516	179203816	PIK3CA
chr3	179204455	179204635	PIK3CA
chr3	179209527	179209767	PIK3CA
chr3	179210141	179210617	PIK3CA
chr3	179218151	179218391	PIK3CA
chr3	179219146	179219326	PIK3CA
chr3	179219515	179219755	PIK3CA
chr3	179219880	179220120	PIK3CA
chr3	179220951	179221191	PIK3CA
chr3	179224013	179224253	PIK3CA
chr3	179224640	179224880	PIK3CA
chr3	179225910	179226090	PIK3CA
chr3	179229236	179229476	PIK3CA
chr3	179229942	179230420	PIK3CA
chr3	179234078	179234378	PIK3CA
chr3	180068884	180069008	rs1980275_1,rs1980275_2
chr3	181283876	181283998	Backbone
chr3	181726214	181726337	genes
chr3	183297876	183298002	rs17215158_1,rs17215158_2
chr3	184145947	184146075	rs844540_1,rs844540_2
chr3	185214607	185214751	rs1979996_1,rs1979996_2
chr3	186642530	186642654	rs3733159_1,rs3733159_2
chr3	188157057	188157179	rs844106_1,rs844106_2
chr3	189723531	189723655	rs11715334_1,rs11715334_2
chr3	190044741	190044879	rs6444413_1,rs6444413_2
chr3	191696926	191697074	rs779505_1,rs779505_2
chr3	193315540	193315682	rs1320153_1,rs1320153_2
chr3	193625912	193626042	rs6791301_1,rs6791301_2
chr3	195331130	195331252	rs6437471_1,rs6437471_2
chr3	196816733	196816855	rs12497046_1,rs12497046_2
chr3	197959361	197959535	rs9834267_1,rs9834267_2
chr4	60376	60526	gapBaits_2_1,gapBaits_2_2
chr4	1877238	1877521	genes
chr4	3396577	3396699	rs12648723_1,rs12648723_2
chr4	3999493	3999629	gapBaits_4_1,gapBaits_4_2
chr4	5228111	5228235	rs985222_1,rs985222_2
chr4	7007993	7008117	rs4689571_1,rs4689571_2
chr4	7975796	7975950	rs12644791_1,rs12644791_2
chr4	9645134	9645262	gapBaits_7_1,gapBaits_7_2
chr4	10398472	10398606	rs4607209_1,rs4607209_2
chr4	11866407	11866547	rs12645979_1,rs12645979_2
chr4	12214094	12214240	rs4626223_1,rs4626223_2
chr4	14409148	14409276	rs61232597_1,rs61232597_2
chr4	15528078	15528202	gapBaits_8_1,gapBaits_8_2
chr4	16491985	16492131	rs976470_1,rs976470_2
chr4	17040177	17040301	rs1514990_1,rs1514990_2
chr4	18407402	18407558	rs6838302_1,rs6838302_2
chr4	19350581	19350713	rs6846990_1,rs6846990_2
chr4	21168152	21168282	rs10033700_1,rs10033700_2
chr4	21685830	21685960	rs1503989_1,rs1503989_2
chr4	23415874	23416000	rs17539638_1,rs17539638_2
chr4	24575524	24575656	rs61793309_1,rs61793309_2
chr4	25254165	25254289	rs10006479_1,rs10006479_2
chr4	26822573	26822697	rs12646334_1,rs12646334_2
chr4	28395827	28395953	rs4571317_1,rs4571317_2
chr4	29420128	29420266	rs17717939_1,rs17717939_2
chr4	30173277	30173401	rs11732479_1,rs11732479_2
chr4	32128324	32128470	rs11133180_1,rs11133180_2
chr4	33198583	33198711	rs11735365_1,rs11735365_2
chr4	33675418	33675546	rs11097022_1,rs11097022_2
chr4	35511911	35512063	rs13123903_1,rs13123903_2
chr4	36851681	36851821	rs1156274_1,rs1156274_2
chr4	37289676	37289802	rs1656182_1,rs1656182_2
chr4	38662613	38662739	rs1466414_1,rs1466414_2
chr4	40289786	40289914	rs9685392_1,rs9685392_2
chr4	41563828	41563958	rs10026397_1,rs10026397_2
chr4	42566232	42566356	rs4607261_1,rs4607261_2
chr4	43784386	43784510	rs2347347_1,rs2347347_2
chr4	44771469	44771593	rs7674879_1,rs7674879_2
chr4	45935464	45935608	rs7667755_1,rs7667755_2
chr4	47524382	47524504	rs6817661_1,rs6817661_2
chr4	48954212	48954338	rs2124435_1,rs2124435_2
chr4	51943503	51943627	rs6854028_1,rs6854028_2
chr4	52705656	52705783	backbone
chr4	53369150	53369282	rs6828559_1,rs6828559_2
chr4	54239993	54240173	PDGFRA
chr4	54258696	54258876	PDGFRA
chr4	54261073	54261433	PDGFRA
chr4	54263631	54263991	PDGFRA
chr4	54264863	54265103	PDGFRA
chr4	54267254	54267494	PDGFRA
chr4	54267526	54267766	PDGFRA
chr4	54270570	54270810	PDGFRA
chr4	54272336	54272576	PDGFRA
chr4	54273513	54273753	PDGFRA
chr4	54274487	54274667	PDGFRA
chr4	54274786	54275026	PDGFRA
chr4	54277319	54277559	PDGFRA
chr4	54277830	54278070	PDGFRA
chr4	54278318	54278558	PDGFRA
chr4	54278766	54278946	PDGFRA
chr4	54280278	54280518	PDGFRA
chr4	54285308	54285548	PDGFRA
chr4	54285781	54286021	PDGFRA
chr4	54287365	54287605	PDGFRA
chr4	54288758	54288938	PDGFRA
chr4	54288941	54289181	PDGFRA
chr4	54290283	54290583	PDGFRA
chr4	54295078	54295318	PDGFRA
chr4	54420783	54420943	rs9918058_1,rs9918058_2
chr4	54657957	54658137	KIT
chr4	54695496	54695796	KIT
chr4	54698244	54698604	KIT
chr4	54699577	54699817	KIT
chr4	54703687	54703927	KIT
chr4	54707072	54707312	KIT
chr4	54709361	54709601	KIT
chr4	54723520	54723760	KIT
chr4	54725833	54726073	KIT
chr4	54727150	54727598	KIT
chr4	54727754	54728185	KIT
chr4	54729289	54729529	KIT
chr4	54731283	54731463	KIT
chr4	54731810	54732050	KIT
chr4	54733010	54733250	KIT
chr4	54736433	54736673	KIT
chr4	54736680	54736860	KIT
chr4	54737107	54737347	KIT
chr4	54738372	54738612	KIT
chr4	56604037	56604165	rs11729374_1,rs11729374_2
chr4	56787714	56787838	rs11931426_1,rs11931426_2
chr4	58854214	58854342	rs7685041_1,rs7685041_2
chr4	59937354	59937478	rs2612462_1,rs2612462_2
chr4	61396059	61396185	rs13131652_1,rs13131652_2
chr4	62535271	62535415	rs6826037_1,rs6826037_2
chr4	63251547	63251671	rs902092_1,rs902092_2
chr4	64777310	64777434	rs6551871_1,rs6551871_2
chr4	65684954	65685088	rs59346153_1,rs59346153_2
chr4	66855545	66855667	rs13109040_1,rs13109040_2
chr4	68123370	68123496	rs10023037_1,rs10023037_2
chr4	69611800	69611924	rs6853543_1,rs6853543_2
chr4	70576653	70576775	rs17677104_1,rs17677104_2
chr4	71648432	71648554	rs968315_1,rs968315_2
chr4	73486217	73486365	rs1894293_1,rs1894293_2
chr4	73677416	73677537	Backbone
chr4	74795623	74795791	rs13101336_1,rs13101336_2
chr4	76512695	76512837	rs11725317_1,rs11725317_2
chr4	77318920	77319070	rs752063_1,rs752063_2
chr4	78447584	78447720	rs11730871_1,rs11730871_2
chr4	80584767	80584891	rs7674255_1,rs7674255_2
chr4	80852706	80852856	rs13131042_1,rs13131042_2
chr4	83040374	83040524	rs34836925_1,rs34836925_2
chr4	83960729	83960851	rs4693664_1,rs4693664_2
chr4	85349116	85349240	rs424575_1,rs424575_2
chr4	85727546	85727678	rs41527748_1,rs41527748_2
chr4	87428599	87428721	rs10034240_1,rs10034240_2
chr4	88030872	88030994	rs2725225_1,rs2725225_2
chr4	90087666	90087806	rs17204072_1,rs17204072_2
chr4	91031078	91031210	rs6819554_1,rs6819554_2
chr4	91887084	91887210	rs72876827_1,rs72876827_2
chr4	93872106	93872256	rs4693349_1,rs4693349_2
chr4	94751204	94751334	rs28401681_1,rs28401681_2
chr4	95862061	95862199	rs2054159_1,rs2054159_2
chr4	96527794	96527930	rs6532626_1,rs6532626_2
chr4	98338335	98338612	Backbone
chr4	99433010	99433160	rs1154468_1,rs1154468_2
chr4	100532968	100533100	rs1846870_1,rs1846870_2
chr4	101434696	101434850	rs2433311_1,rs2433311_2
chr4	102362085	102362233	rs11734743_1,rs11734743_2
chr4	103939166	103939292	backbone
chr4	104969302	104969430	rs2291507_1,rs2291507_2
chr4	106697840	106698083	Backbone
chr4	108183436	108183574	rs2343113_1,rs2343113_2
chr4	109295671	109295809	rs9995266_1,rs9995266_2
chr4	110151755	110151879	rs6813255_1,rs6813255_2
chr4	111696431	111696577	rs2597885_1,rs2597885_2
chr4	112054531	112054653	rs4834168_1,rs4834168_2
chr4	113434955	113435077	rs9307390_1,rs9307390_2
chr4	115265641	115265767	rs13111437_1,rs13111437_2
chr4	116376956	116377080	rs4834530_1,rs4834530_2
chr4	116936122	116936254	rs1822049_1,rs1822049_2
chr4	118671736	118671862	backbone
chr4	119926212	119926344	rs12508689_1,rs12508689_2
chr4	120340565	120340689	rs2715992_1,rs2715992_2
chr4	122010947	122011075	rs1918179_1,rs1918179_2
chr4	123010685	123010811	rs6849695_1,rs6849695_2
chr4	124333443	124333575	rs644865_1,rs644865_2
chr4	126314508	126314640	rs1320244_1,rs1320244_2
chr4	127103557	127103679	rs4834179_1,rs4834179_2
chr4	128390616	128390752	rs3870129_1,rs3870129_2
chr4	129705981	129706103	rs13106408_1,rs13106408_2
chr4	130262595	130262717	rs28534861_1,rs28534861_2
chr4	132082310	132082436	rs13127269_1,rs13127269_2
chr4	133474872	133475002	rs11942033_1,rs11942033_2
chr4	134313711	134313837	rs4400050_1,rs4400050_2
chr4	135530978	135531104	rs1479775_1,rs1479775_2
chr4	137084214	137084352	rs11936529_1,rs11936529_2
chr4	137331688	137331826	rs10022181_1,rs10022181_2
chr4	138984741	138984867	rs56371816_1,rs56371816_2
chr4	140114685	140114809	rs2139926_1,rs2139926_2
chr4	141002302	141002426	rs1364891_1,rs1364891_2
chr4	142826147	142826271	rs1444949_1,rs1444949_2
chr4	143825964	143826088	gapBaits_1_1,gapBaits_1_2
chr4	145324818	145324944	rs56154940_1,rs56154940_2
chr4	145646380	145646502	rs17014946_1,rs17014946_2
chr4	146858793	146858917	rs6537434_1,rs6537434_2
chr4	147975841	147975963	rs9684012_1,rs9684012_2
chr4	150099468	150099592	rs10440445_1,rs10440445_2
chr4	151048832	151048957	Backbone
chr4	152322864	152323164	FBXW7
chr4	152324168	152324408	FBXW7
chr4	152325968	152326268	FBXW7
chr4	152328178	152328418	FBXW7
chr4	152329608	152329848	FBXW7
chr4	152330679	152330919	FBXW7
chr4	152332527	152332767	FBXW7
chr4	152335641	152335763	rs6535847_1,rs6535847_2
chr4	152337748	152337988	FBXW7
chr4	152346854	152347094	FBXW7
chr4	152348611	152348791	FBXW7
chr4	152349992	152350172	FBXW7
chr4	152352449	152352749	FBXW7
chr4	152382141	152382381	FBXW7
chr4	152411231	152411824	FBXW7
chr4	153710838	153710986	rs11935252_1,rs11935252_2
chr4	154655656	154655778	rs6536026_1,rs6536026_2
chr4	155911935	155912079	rs7674417_1,rs7674417_2
chr4	156915281	156915403	rs1443224_1,rs1443224_2
chr4	158111947	158112075	rs10000610_1,rs10000610_2
chr4	159064868	159064990	rs532818_1,rs532818_2
chr4	160039912	160040096	Backbone
chr4	162012054	162012192	rs11734298_1,rs11734298_2
chr4	162979118	162979244	rs4485776_1,rs4485776_2
chr4	163772301	163772423	rs6853197_1,rs6853197_2
chr4	165743833	165743961	rs13118141_1,rs13118141_2
chr4	166089481	166089603	rs1503293_1,rs1503293_2
chr4	167534157	167534319	rs1817389_1,rs1817389_2
chr4	169350183	169350319	rs4263354_1,rs4263354_2
chr4	169729981	169730107	rs11732885_1,rs11732885_2
chr4	170781320	170781444	rs28481640_1,rs28481640_2
chr4	172120502	172120628	rs28584025_1,rs28584025_2
chr4	173454543	173454689	rs11731804_1,rs11731804_2
chr4	174754255	174754379	rs2029570_1,rs2029570_2
chr4	176480987	176481121	rs10023185_1,rs10023185_2
chr4	177064718	177064858	rs6552211_1,rs6552211_2
chr4	178983981	178984103	rs1451427_1,rs1451427_2
chr4	179266915	179267039	rs1457413_1,rs1457413_2
chr4	180833483	180833607	rs10780064_1,rs10780064_2
chr4	182132921	182133043	rs335093_1,rs335093_2
chr4	183578538	183578660	rs11736263_1,rs11736263_2
chr4	184624785	184624909	rs9685847_1,rs9685847_2
chr4	185921325	185921447	rs11727354_1,rs11727354_2
chr4	186613133	186613287	rs2249917_1,rs2249917_2
chr4	188260627	188260749	rs28546140_1,rs28546140_2
chr4	189618098	189618222	rs2337747_1,rs2337747_2
chr5	342447	342575	gapBaits_3_1,gapBaits_3_2
chr5	1564804	1564929	backbone
chr5	2447018	2447158	rs57892151_1,rs57892151_2
chr5	3865215	3865337	rs2895167_1,rs2895167_2
chr5	5703007	5703157	rs17736004_1,rs17736004_2
chr5	6404729	6404853	rs2398140_1,rs2398140_2
chr5	8408202	8408324	rs17213371_1,rs17213371_2
chr5	8685598	8685732	rs200050_1,rs200050_2
chr5	9877015	9877145	rs2963894_1,rs2963894_2
chr5	11484260	11484398	rs26149_1,rs26149_2
chr5	12094840	12094964	rs10054180_1,rs10054180_2
chr5	13443460	13443582	rs16902578_1,rs16902578_2
chr5	14840501	14840645	rs1550826_1,rs1550826_2
chr5	16650949	16651071	rs403174_1,rs403174_2
chr5	17481438	17481563	backbone,rs4702216_1
chr5	19055478	19055602	rs7731531_1,rs7731531_2
chr5	20023816	20023938	rs9292849_1,rs9292849_2
chr5	20592164	20592306	rs1366495_1,rs1366495_2
chr5	22287944	22288066	rs58300443_1,rs58300443_2
chr5	23356810	23356946	rs3924616_1,rs3924616_2
chr5	24854986	24855128	rs10043237_1,rs10043237_2
chr5	26165663	26165791	rs7710229_1,rs7710229_2
chr5	27061149	27061271	rs11748045_1,rs11748045_2
chr5	28655484	28655614	rs12522298_1,rs12522298_2
chr5	29772244	29772366	rs752944_1,rs752944_2
chr5	30815704	30815854	rs6450801_1,rs6450801_2
chr5	31795193	31795315	rs6870534_1,rs6870534_2
chr5	32746395	32746521	rs3828586_1,rs3828586_2
chr5	33761385	33761509	rs12109370_1,rs12109370_2
chr5	35833092	35833216	rs11953434_1,rs11953434_2
chr5	37020759	37020943	gapBaits_18_1,gapBaits_18_2,gapBaits_4_1,gapBaits_4_2
chr5	37972462	37972590	rs6451353_1,rs6451353_2
chr5	38477687	38477809	rs34130318_1,rs34130318_2
chr5	40587622	40587766	rs7705019_1,rs7705019_2
chr5	41215082	41215232	rs2921175_1,rs2921175_2
chr5	42805256	42805378	rs1046068_1,rs1046068_2
chr5	44150211	44150337	rs4866869_1,rs4866869_2
chr5	44565474	44565598	rs4627994_1,rs4627994_2
chr5	45832218	45832356	gapBaits_2_1,gapBaits_2_2
chr5	50357745	50357900	Backbone,backbone
chr5	52294832	52294958	rs4455505_1,rs4455505_2
chr5	52623260	52623390	rs1450949_1,rs1450949_2
chr5	53975520	53975644	rs702634_1,rs702634_2
chr5	55873430	55873556	rs2408176_1,rs2408176_2
chr5	56538329	56538451	rs28130_1,rs28130_2
chr5	56815544	56816084	MAP3K1
chr5	56856554	56856794	MAP3K1
chr5	56859694	56859934	MAP3K1
chr5	56864713	56864953	MAP3K1
chr5	56865277	56865517	MAP3K1
chr5	56865782	56866022	MAP3K1
chr5	56871850	56872090	MAP3K1
chr5	56872591	56872771	MAP3K1
chr5	56872794	56873034	MAP3K1
chr5	56875020	56875320	MAP3K1
chr5	56878920	56879160	MAP3K1
chr5	56880666	56880846	MAP3K1
chr5	56881057	56881297	MAP3K1
chr5	56881550	56882881	MAP3K1
chr5	56883482	56883722	MAP3K1
chr5	56884624	56884864	MAP3K1
chr5	56885873	56886113	MAP3K1
chr5	56887328	56887568	MAP3K1
chr5	56888171	56888411	MAP3K1
chr5	56893485	56893725	MAP3K1
chr5	57648354	57648488	rs2109479_1,rs2109479_2
chr5	59535452	59535582	rs37575_1,rs37575_2
chr5	60374118	60374242	rs1363862_1,rs1363862_2
chr5	61764784	61764906	rs895383_1,rs895383_2
chr5	62457574	62457698	rs247233_1,rs247233_2
chr5	64085766	64085894	rs62369021_1,rs62369021_2
chr5	65350230	65350354	rs10471654_1,rs10471654_2
chr5	65587954	65588076	rs27142_1,rs27142_2
chr5	67748224	67748350	rs4317276_1,rs4317276_2
chr5	67960687	67960811	rs1366315_1,rs1366315_2
chr5	68226662	68227022	PIK3R1
chr5	68239827	68240007	PIK3R1
chr5	68273345	68273525	PIK3R1
chr5	68273885	68274065	PIK3R1
chr5	68279547	68279787	PIK3R1
chr5	68280508	68280748	PIK3R1
chr5	68280876	68281056	PIK3R1
chr5	68288653	68288833	PIK3R1
chr5	68290661	68290901	PIK3R1
chr5	68292189	68292594	PIK3R1
chr5	68293059	68293239	PIK3R1
chr5	68293272	68293512	PIK3R1
chr5	68293651	68293891	PIK3R1
chr5	68294486	68294726	PIK3R1
chr5	68295115	68295355	PIK3R1
chr5	68295363	68295543	PIK3R1
chr5	68296123	68296363	PIK3R1
chr5	68297386	68297626	PIK3R1
chr5	69155038	69155162	rs651076_1,rs651076_2
chr5	71483144	71483282	rs36036841_1,rs36036841_2
chr5	71589148	71589290	rs464155_1,rs464155_2
chr5	73759720	73759844	rs10515163_1,rs10515163_2
chr5	74768401	74768525	rs6879781_1,rs6879781_2
chr5	76271420	76271544	rs2972833_1,rs2972833_2
chr5	77526547	77526689	rs1529431_1,rs1529431_2
chr5	78631168	78631296	rs17391168_1,rs17391168_2
chr5	79649861	79650001	rs7736467_1,rs7736467_2
chr5	81120816	81120942	rs26898_1,rs26898_2
chr5	82028510	82028634	rs6892261_1,rs6892261_2
chr5	82613471	82613597	rs6883680_1,rs6883680_2
chr5	84714474	84714596	rs4533888_1,rs4533888_2
chr5	85065443	85065567	rs6883352_1,rs6883352_2
chr5	86702769	86702891	rs254756_1,rs254756_2
chr5	87275240	87275382	gapBaits_2_1,gapBaits_2_2
chr5	89178235	89178361	rs10075703_1,rs10075703_2
chr5	89934881	89935003	rs6452855_1,rs6452855_2
chr5	91428725	91428853	rs6862125_1,rs6862125_2
chr5	92338478	92338622	Backbone,backbone
chr5	93133077	93133199	rs4308464_1,rs4308464_2
chr5	94560363	94560497	rs6898585_1,rs6898585_2
chr5	96539736	96539860	rs7714425_1,rs7714425_2
chr5	97615272	97615402	rs6892509_1,rs6892509_2
chr5	98145846	98145980	rs4280900_1,rs4280900_2
chr5	98856342	98856762	CHD1
chr5	98858164	98858404	CHD1
chr5	98858921	98859101	CHD1
chr5	98859929	98860109	CHD1
chr5	98863376	98863616	CHD1
chr5	98868444	98868684	CHD1
chr5	98869697	98869937	CHD1
chr5	98870624	98870864	CHD1
chr5	98872005	98872245	CHD1
chr5	98872365	98872605	CHD1
chr5	98873537	98873777	CHD1
chr5	98875002	98875182	CHD1
chr5	98876357	98876597	CHD1
chr5	98879519	98879759	CHD1
chr5	98881033	98881213	CHD1
chr5	98881257	98881437	CHD1
chr5	98881928	98882168	CHD1
chr5	98883067	98883307	CHD1
chr5	98885544	98885724	CHD1
chr5	98888043	98888283	CHD1
chr5	98889036	98889276	CHD1
chr5	98892498	98892738	CHD1
chr5	98893390	98893630	CHD1
chr5	98894551	98894731	CHD1
chr5	98896213	98896453	CHD1
chr5	98897136	98897376	CHD1
chr5	98898224	98898464	CHD1
chr5	98898593	98898833	CHD1
chr5	98899442	98899742	CHD1
chr5	98900796	98901096	CHD1
chr5	98901140	98901380	CHD1
chr5	98902841	98903021	CHD1
chr5	98903661	98904014	CHD1
chr5	98904877	98905117	CHD1
chr5	98926269	98926449	CHD1
chr5	99460202	99460335	backbone,rs6870932_1,rs6870932_2
chr5	101040745	101040899	rs10072572_1,rs10072572_2
chr5	101947496	101947634	rs72772485_1,rs72772485_2
chr5	103124955	103125093	rs34789_1,rs34789_2
chr5	104976725	104976861	rs4703323_1,rs4703323_2
chr5	105259096	105259232	rs61481393_1,rs61481393_2
chr5	106306270	106306414	rs12516146_1,rs12516146_2
chr5	108522096	108522220	rs10069821_1,rs10069821_2
chr5	109114489	109114623	rs9326758_1,rs9326758_2
chr5	109940604	109940740	rs36805_1,rs36805_2
chr5	111590321	111590453	rs10477468_1,rs10477468_2
chr5	112836454	112836610	rs411356_1,rs411356_2
chr5	113575926	113576056	rs6865809_1,rs6865809_2
chr5	115787076	115787208	rs12189234_1,rs12189234_2
chr5	116817447	116817589	rs10056670_1,rs10056670_2
chr5	118084418	118084691	Backbone
chr5	118691827	118691951	rs12519427_1,rs12519427_2
chr5	119810349	119810477	rs11740182_1,rs11740182_2
chr5	121102560	121102690	rs6896517_1,rs6896517_2
chr5	122541442	122541566	rs2061768_1,rs2061768_2
chr5	124284331	124284477	rs809039_1,rs809039_2
chr5	125177502	125177640	rs977275_1,rs977275_2
chr5	126171269	126171409	rs3909804_1,rs3909804_2
chr5	126778934	126779181	genes
chr5	128814468	128814602	rs1390615_1,rs1390615_2
chr5	130093860	130094004	rs12719411_1,rs12719411_2
chr5	131357353	131357479	rs798416_1,rs798416_2
chr5	132282846	132282980	rs162900_1,rs162900_2
chr5	133485850	133485984	rs31325_1,rs31325_2
chr5	134854679	134854851	Backbone
chr5	135104674	135104824	rs254563_1,rs254563_2
chr5	136938024	136938150	rs7710457_1,rs7710457_2
chr5	138233140	138233264	rs4835672_1,rs4835672_2
chr5	138285646	138285886	CDC25C
chr5	138285957	138286197	CDC25C
chr5	138286443	138286683	CDC25C
chr5	138287127	138287307	CDC25C
chr5	138289431	138289611	CDC25C
chr5	138290569	138290809	CDC25C
chr5	138291922	138292162	CDC25C
chr5	138319176	138319416	CDC25C
chr5	138325769	138326127	CDC25C
chr5	138328416	138328596	CDC25C
chr5	138329509	138329689	CDC25C
chr5	138330952	138331252	CDC25C
chr5	138337935	138338175	CDC25C
chr5	138880506	138880644	rs288030_1,rs288030_2
chr5	141028498	141028646	rs246592_1,rs246592_2
chr5	141341811	141341933	rs3806839_1,rs3806839_2
chr5	142457162	142457286	rs12654439_1,rs12654439_2
chr5	143903413	143903557	rs66488552_1,rs66488552_2
chr5	145384984	145385116	rs282463_1,rs282463_2
chr5	146630726	146630848	rs322483_1,rs322483_2
chr5	147828428	147828552	rs6580502_1,rs6580502_2
chr5	148302495	148302637	rs6876982_1,rs6876982_2
chr5	150054007	150054495	CSF1R
chr5	150055196	150055376	CSF1R
chr5	150055961	150056399	CSF1R
chr5	150057245	150057425	CSF1R
chr5	150057457	150057637	CSF1R
chr5	150058175	150058355	CSF1R
chr5	150059660	150059900	CSF1R
chr5	150060796	150061036	CSF1R
chr5	150061459	150061905	CSF1R
chr5	150068072	150068419	CSF1R
chr5	150069847	150070087	CSF1R
chr5	150070121	150070361	CSF1R
chr5	150070393	150070633	CSF1R
chr5	150073276	150073516	CSF1R
chr5	150077235	150077475	CSF1R
chr5	150078059	150078299	CSF1R
chr5	150080013	150080373	CSF1R
chr5	150080745	150081045	CSF1R
chr5	150086312	150086492	CSF1R
chr5	150364589	150364711	rs6867136_1,rs6867136_2
chr5	151363322	151363444	rs7718085_1,rs7718085_2
chr5	152550662	152550792	rs2961764_1,rs2961764_2
chr5	154116221	154116361	rs890798_1,rs890798_2
chr5	154802586	154802710	rs3853757_1,rs3853757_2
chr5	156560840	156560968	rs6880543_1,rs6880543_2
chr5	157648383	157648515	rs7713029_1,rs7713029_2
chr5	158286223	158286347	rs1038993_1,rs1038993_2
chr5	159084874	159084998	rs12521604_1,rs12521604_2
chr5	160856200	160856326	rs62392648_1,rs62392648_2
chr5	162155571	162155703	rs401750_1,rs401750_2
chr5	163647466	163647608	rs62394959_1,rs62394959_2
chr5	164852377	164852509	rs10042881_1,rs10042881_2
chr5	165838302	165838434	rs17065942_1,rs17065942_2
chr5	166707395	166707569	rs9686463_1,rs9686463_2
chr5	167628857	167628981	rs2336898_1,rs2336898_2
chr5	169341894	169342018	rs7706761_1,rs7706761_2
chr5	170586154	170586278	rs10780115_1,rs10780115_2
chr5	171891541	171891950	genes
chr5	172395610	172395734	rs12652322_1,rs12652322_2
chr5	174333167	174333327	rs2936978_1,rs2936978_2
chr5	175434149	175434271	rs265974_1,rs265974_2
chr5	176323438	176323562	rs342015_1,rs342015_2
chr5	177270759	177270893	rs10077929_1,rs10077929_2
chr5	179177316	179177464	rs4701077_1,rs4701077_2
chr5	180230366	180230510	rs6601103_1,rs6601103_2
chr5	181173113	181173257	rs867842_1,rs867842_2
chr6	174677	174798	backbone
chr6	1554031	1554169	rs9391923_1,rs9391923_2
chr6	2827855	2827985	rs6908275_1,rs6908275_2
chr6	4158075	4158207	rs6923069_1,rs6923069_2
chr6	5659804	5659926	rs9328325_1,rs9328325_2
chr6	6194644	6194802	rs3823191_1,rs3823191_2
chr6	8325734	8325858	rs2792614_1,rs2792614_2
chr6	8690147	8690291	rs1590802_1,rs1590802_2
chr6	10463736	10463870	rs501436_1,rs501436_2
chr6	12134444	12134568	rs3777774_1,rs3777774_2
chr6	12908134	12908262	rs7760527_1,rs7760527_2
chr6	14190213	14190335	rs9396476_1,rs9396476_2
chr6	15649508	15649650	rs2619528_1,rs2619528_2
chr6	16508120	16508244	rs4716076_1,rs4716076_2
chr6	17794916	17795042	rs6459571_1,rs6459571_2
chr6	18477669	18477791	rs9383395_1,rs9383395_2
chr6	20174143	20174265	rs77249144_1,rs77249144_2
chr6	21120107	21120255	rs9366379_1,rs9366379_2
chr6	22202408	22202538	rs7767024_1,rs7767024_2
chr6	23136554	23136682	rs4454127_1,rs4454127_2
chr6	24532885	24533013	rs2744598_1,rs2744598_2
chr6	25950113	25950257	rs1541987_1,rs1541987_2
chr6	26663374	26663499	backbone
chr6	28126530	28126658	rs6922063_1,rs6922063_2
chr6	29164909	29165033	rs3129143_1,rs3129143_2
chr6	30568292	30568440	rs3130041_1,rs3130041_2
chr6	30885135	30885315	DDR1
chr6	30885703	30885883	DDR1
chr6	30888630	30889078	DDR1
chr6	30889165	30889465	DDR1
chr6	30890926	30891166	DDR1
chr6	30891339	30891519	DDR1
chr6	30891974	30892214	DDR1
chr6	30892268	30892568	DDR1
chr6	30893025	30893205	DDR1
chr6	30893227	30893467	DDR1
chr6	30894468	30894708	DDR1
chr6	30895338	30895578	DDR1
chr6	30896592	30896892	DDR1
chr6	30896957	30897197	DDR1
chr6	30897328	30897628	DDR1
chr6	30898039	30898339	DDR1
chr6	30898851	30899331	DDR1
chr6	30899974	30900154	DDR1
chr6	32195403	32196183	NOTCH4
chr6	32196282	32196462	NOTCH4
chr6	32196878	32197118	NOTCH4
chr6	32197266	32197626	NOTCH4
chr6	32198369	32198779	NOTCH4
chr6	32198915	32199155	NOTCH4
chr6	32200798	32201038	NOTCH4
chr6	32201098	32201518	NOTCH4
chr6	32202037	32202637	NOTCH4
chr6	32203705	32203945	NOTCH4
chr6	32204112	32204412	NOTCH4
chr6	32210723	32210963	NOTCH4
chr6	32212430	32212670	NOTCH4
chr6	32212777	32212957	NOTCH4
chr6	32213073	32213313	NOTCH4
chr6	32213643	32213883	NOTCH4
chr6	32214062	32214302	NOTCH4
chr6	32215185	32215425	NOTCH4
chr6	32216885	32217329	NOTCH4
chr6	32217931	32218171	NOTCH4
chr6	32219568	32219808	NOTCH4
chr6	32220086	32220326	NOTCH4
chr6	32220372	32220672	NOTCH4
chr6	32220696	32220936	NOTCH4
chr6	32220941	32221361	NOTCH4
chr6	32222478	32222838	NOTCH4
chr6	32222969	32223149	NOTCH4
chr6	32223720	32224074	NOTCH4
chr6	32473820	32473942	gapBaits_2_1,gapBaits_2_2
chr6	33429668	33429824	gapBaits_2_1,gapBaits_2_2
chr6	34375717	34375877	rs3798560_1,rs3798560_2
chr6	36107406	36107530	rs9470219_1,rs9470219_2
chr6	36265633	36265759	rs743851_1,rs743851_2
chr6	37882032	37882170	rs58333612_1,rs58333612_2
chr6	39548946	39549090	rs9394610_1,rs9394610_2
chr6	40453653	40453777	rs9380957_1,rs9380957_2
chr6	42071663	42071791	rs9349215_1,rs9349215_2
chr6	43331230	43331374	rs2279087_1,rs2279087_2
chr6	43796926	43797094	genes
chr6	45468695	45469014	genes
chr6	46472106	46472240	rs12191660_1,rs12191660_2
chr6	47710115	47710255	rs1109582_1,rs1109582_2
chr6	48321229	48321377	rs525511_1,rs525511_2
chr6	49856039	49856177	rs1970456_1,rs1970456_2
chr6	51791667	51791801	rs2104522_1,rs2104522_2
chr6	52376086	52376248	rs4712005_1,rs4712005_2
chr6	53433635	53433763	rs1377392_1,rs1377392_2
chr6	54319356	54319498	rs3777651_1,rs3777651_2
chr6	56686919	56687062	backbone
chr6	60467446	60467567	backbone
chr6	58290319	58290443	rs2676979_1,rs2676979_2
chr6	61717854	61717980	rs9344605_1,rs9344605_2
chr6	61968320	61968454	rs2343668_1,rs2343668_2
chr6	63885990	63886136	rs368894_1,rs368894_2
chr6	65364622	65364750	rs4394197_1,rs4394197_2
chr6	65558777	65558901	rs1473778_1,rs1473778_2
chr6	66895140	66895272	rs7750234_1,rs7750234_2
chr6	68490538	68490662	rs352528_1,rs352528_2
chr6	69577663	69577785	rs1743740_1,rs1743740_2
chr6	71105563	71105699	rs995863_1,rs995863_2
chr6	71841838	71841976	rs2149448_1,rs2149448_2
chr6	73672017	73672141	rs10498893_1,rs10498893_2
chr6	73888293	73888425	rs1437574_1,rs1437574_2
chr6	75404550	75404686	rs6904580_1,rs6904580_2
chr6	77142703	77142825	rs9447981_1,rs9447981_2
chr6	78274232	78274354	rs818312_1,rs818312_2
chr6	78770687	78770829	rs9343820_1,rs9343820_2
chr6	79874601	79874723	rs2295710_1,rs2295710_2
chr6	81449729	81449861	rs17438648_1,rs17438648_2
chr6	83094398	83094522	rs7758347_1,rs7758347_2
chr6	83604622	83604756	rs1546977_1,rs1546977_2
chr6	85513508	85513638	rs12203963_1,rs12203963_2
chr6	86823767	86823917	rs1321319_1,rs1321319_2
chr6	87966619	87966763	rs1321500_1,rs1321500_2
chr6	89173060	89173212	rs1796740_1,rs1796740_2
chr6	89842400	89842548	rs9344964_1,rs9344964_2
chr6	91106779	91106909	rs10944521_1,rs10944521_2
chr6	92088796	92088920	rs2503644_1,rs2503644_2
chr6	93243362	93243602	EPHA7
chr6	93245255	93245495	EPHA7
chr6	93246768	93247008	EPHA7
chr6	93254601	93254841	EPHA7
chr6	93255812	93256052	EPHA7
chr6	93257402	93257582	EPHA7
chr6	93258071	93258311	EPHA7
chr6	93259296	93259536	EPHA7
chr6	93263797	93263977	EPHA7
chr6	93264527	93264767	EPHA7
chr6	93269448	93269688	EPHA7
chr6	93272239	93272479	EPHA7
chr6	93356704	93357064	EPHA7
chr6	93358213	93358453	EPHA7
chr6	93410471	93411191	EPHA7
chr6	93414644	93414824	EPHA7
chr6	93419202	93419382	EPHA7
chr6	93551248	93551394	rs6915433_1,rs6915433_2
chr6	95568868	95569008	rs6926986_1,rs6926986_2
chr6	96558617	96558739	rs2499774_1,rs2499774_2
chr6	97930556	97930684	rs6934716_1,rs6934716_2
chr6	98844224	98844346	rs2294405_1,rs2294405_2
chr6	100416990	100417116	rs9390366_1,rs9390366_2
chr6	101617233	101617373	rs9390764_1,rs9390764_2
chr6	101904639	101904767	gapBaits_3_1,gapBaits_3_2
chr6	103116393	103116515	rs9377439_1,rs9377439_2
chr6	105098525	105098653	rs221652_1,rs221652_2
chr6	105596432	105596560	rs6918008_1,rs6918008_2
chr6	106710694	106710844	rs2748294_1,rs2748294_2
chr6	108561192	108561852	FOXO3
chr6	108663434	108664874	FOXO3
chr6	108728333	108728455	rs12212343_1,rs12212343_2
chr6	109099030	109099151	backbone
chr6	111094357	111094489	rs4945876_1,rs4945876_2
chr6	112612048	112612174	rs9487925_1,rs9487925_2
chr6	113284542	113284680	rs9488132_1,rs9488132_2
chr6	114576006	114576130	rs1402880_1,rs1402880_2
chr6	115784750	115784874	rs2351532_1,rs2351532_2
chr6	116304892	116305022	rs9374598_1,rs9374598_2
chr6	117788571	117788709	rs624816_1,rs624816_2
chr6	119761909	119762039	rs9481967_1,rs9481967_2
chr6	120877418	120877562	rs2789053_1,rs2789053_2
chr6	121711747	121711875	rs6917469_1,rs6917469_2
chr6	122413741	122413865	rs549302_1,rs549302_2
chr6	123989045	123989175	rs1397199_1,rs1397199_2
chr6	125066963	125067085	rs35878634_1,rs35878634_2
chr6	126160203	126160343	rs1330673_1,rs1330673_2
chr6	127827584	127827736	rs6901443_1,rs6901443_2
chr6	128263380	128263520	backbone
chr6	130495301	130495457	rs9388795_1,rs9388795_2
chr6	131574203	131574383	MED23
chr6	131586882	131587062	MED23
chr6	131587642	131587882	MED23
chr6	131589408	131589648	MED23
chr6	131590261	131590501	MED23
chr6	131591299	131591539	MED23
chr6	131592333	131592513	MED23
chr6	131592968	131593208	MED23
chr6	131594066	131594366	MED23
chr6	131595934	131596174	MED23
chr6	131596482	131596722	MED23
chr6	131598238	131598478	MED23
chr6	131598538	131598778	MED23
chr6	131599979	131600219	MED23
chr6	131602179	131602419	MED23
chr6	131602996	131603236	MED23
chr6	131604128	131604368	MED23
chr6	131605212	131605512	MED23
chr6	131606431	131606671	MED23
chr6	131607879	131608119	MED23
chr6	131610034	131610274	MED23
chr6	131615242	131615422	MED23
chr6	131615538	131615810	MED23
chr6	131615831	131616071	MED23
chr6	131618342	131618582	MED23
chr6	131619771	131619951	MED23
chr6	131620558	131620798	MED23
chr6	131621839	131622019	MED23
chr6	131623286	131623526	MED23
chr6	131624806	131625046	MED23
chr6	131627349	131627529	MED23
chr6	131627566	131627746	MED23
chr6	131627939	131628119	MED23
chr6	131819011	131819141	rs9398995_1,rs9398995_2
chr6	132333648	132333772	rs11968833_1,rs11968833_2
chr6	133292705	133292833	gapBaits_7_1,gapBaits_7_2
chr6	135404293	135404435	gapBaits_1_1,gapBaits_1_2
chr6	135699918	135700042	rs55789102_1,rs55789102_2
chr6	137405425	137405547	rs1015112_1,rs1015112_2
chr6	138906362	138906486	rs1188866_1,rs1188866_2
chr6	139715175	139715299	rs2327993_1,rs2327993_2
chr6	141343145	141343277	rs11155173_1,rs11155173_2
chr6	142100685	142100815	rs9496271_1,rs9496271_2
chr6	142649082	142649208	rs6906818_1,rs6906818_2
chr6	144350583	144350723	rs9321970_1,rs9321970_2
chr6	145452756	145452882	rs6936829_1,rs6936829_2
chr6	146851530	146851682	rs6915214_1,rs6915214_2
chr6	148040202	148040336	rs11155542_1,rs11155542_2
chr6	149296148	149296284	rs561829_1,rs561829_2
chr6	149344713	149344839	rs537354_1,rs537354_2
chr6	149393096	149393236	rs60153446_1,rs60153446_2
chr6	149445643	149445771	rs409099_1,rs409099_2
chr6	149496139	149496263	rs7753560_1,rs7753560_2
chr6	149544070	149544210	rs62442798_1,rs62442798_2
chr6	149593843	149593965	rs3734295_1,rs3734295_2
chr6	149642879	149643023	rs57938011_1,rs57938011_2
chr6	149691190	149691314	rs9322209_1,rs9322209_2
chr6	149739563	149739685	rs12660304_1,rs12660304_2
chr6	149793543	149793679	rs4816_1,rs4816_2
chr6	149846174	149846300	rs880245_1,rs880245_2
chr6	149896138	149896262	rs9371544_1,rs9371544_2
chr6	149963243	149963385	rs4425606_1,rs4425606_2
chr6	150005774	150005930	rs6940683_1,rs6940683_2
chr6	150048119	150048245	rs4870236_1,rs4870236_2
chr6	150096344	150096468	rs9637987_1,rs9637987_2
chr6	150142166	150142288	rs7755565_1,rs7755565_2
chr6	150191345	150191467	rs12215988_1,rs12215988_2
chr6	150237759	150237885	rs4870386_1,rs4870386_2
chr6	150287329	150287471	rs9384336_1,rs9384336_2
chr6	150338440	150338566	rs2344747_1,rs2344747_2
chr6	150391489	150391613	rs11155729_1,rs11155729_2
chr6	150447157	150447301	rs6557529_1,rs6557529_2
chr6	150502123	150502255	rs6938615_1,rs6938615_2
chr6	150547909	150548033	rs9371462_1,rs9371462_2
chr6	150596338	150596460	rs4870532_1,rs4870532_2
chr6	150646613	150646753	rs275349_1,rs275349_2
chr6	150700722	150700848	rs9480541_1,rs9480541_2
chr6	150753902	150754026	rs4869945_1,rs4869945_2
chr6	150803482	150803630	rs9478136_1,rs9478136_2
chr6	150867465	150867607	rs2839947_1,rs2839947_2
chr6	150909645	150909779	rs1771845_1,rs1771845_2
chr6	150964338	150964500	rs1738575_1,rs1738575_2
chr6	151020852	151021000	rs510957_1,rs510957_2
chr6	151067724	151067848	rs10457869_1,rs10457869_2
chr6	151121126	151121262	rs4869715_1,rs4869715_2
chr6	151176049	151176171	rs716369_1,rs716369_2
chr6	151224587	151224711	rs1933080_1,rs1933080_2
chr6	151275277	151275399	rs9371501_1,rs9371501_2
chr6	151323853	151323977	rs2297778_1,rs2297778_2
chr6	151379846	151379994	rs12525200_1,rs12525200_2
chr6	151423086	151423236	rs3800272_1,rs3800272_2
chr6	151473485	151473607	rs6937816_1,rs6937816_2
chr6	151524369	151524491	rs7763324_1,rs7763324_2
chr6	151569580	151569702	rs9479072_1,rs9479072_2
chr6	151617964	151618088	rs3734804_1,rs3734804_2
chr6	151669648	151669772	rs1293956_1,rs1293956_2
chr6	151721210	151721352	rs11756568_1,rs11756568_2
chr6	151769115	151769241	rs6939683_1,rs6939683_2
chr6	151807894	151808374	ESR1
chr6	151809045	151809333	ESR1
chr6	151821731	151821881	rs6917746_1,rs6917746_2
chr6	151842574	151842814	ESR1
chr6	151872771	151872897	rs1709183_1,rs1709183_2
chr6	151880592	151880832	ESR1
chr6	151927348	151927472	rs1606680_1,rs1606680_2
chr6	151944160	151944520	ESR1
chr6	151975763	151975929	rs3020404_1,rs3020404_2
chr6	152011592	152011856	ESR1
chr6	152027533	152027681	rs3020422_1,rs3020422_2
chr6	152060956	152061220	ESR1
chr6	152072514	152072642	rs3778087_1,rs3778087_2
chr6	152094320	152094632	ESR1
chr6	152098716	152098980	ESR1
chr6	152122289	152122705	SYNE1,rs2250122_1,rs2250122_2
chr6	152125198	152125414	ESR1
chr6	152130658	152130838	SYNE1
chr6	152132077	152132257	SYNE1
chr6	152133261	152133501	SYNE1
chr6	152135047	152135287	SYNE1
chr6	152136597	152136837	SYNE1
chr6	152139935	152140175	SYNE1
chr6	152141145	152141385	SYNE1
chr6	152143573	152143813	SYNE1
chr6	152145430	152145610	SYNE1
chr6	152148031	152148391	SYNE1
chr6	152149452	152149692	SYNE1
chr6	152151501	152151741	SYNE1
chr6	152151929	152152169	SYNE1
chr6	152154846	152155086	SYNE1
chr6	152155883	152156123	SYNE1
chr6	152164123	152164363	SYNE1
chr6	152167813	152167991	rs997769_1,rs997769_2
chr6	152168068	152168248	SYNE1
chr6	152176356	152176596	SYNE1
chr6	152180094	152180334	SYNE1
chr6	152189209	152189449	SYNE1
chr6	152201766	152202006	SYNE1
chr6	152206144	152206384	SYNE1
chr6	152207938	152208238	SYNE1
chr6	152211450	152211630	SYNE1
chr6	152213565	152213805	SYNE1
chr6	152214862	152215102	SYNE1
chr6	152218209	152218449	SYNE1
chr6	152218973	152219213	SYNE1
chr6	152220440	152220584	rs9383975_1,rs9383975_2
chr6	152220823	152221063	SYNE1
chr6	152221372	152221612	SYNE1
chr6	152224458	152224698	SYNE1
chr6	152225678	152225918	SYNE1
chr6	152230504	152230744	SYNE1
chr6	152231358	152231598	SYNE1
chr6	152232070	152232310	SYNE1
chr6	152233751	152233991	SYNE1
chr6	152234613	152234853	SYNE1
chr6	152236084	152236324	SYNE1
chr6	152236762	152237002	SYNE1
chr6	152239499	152239739	SYNE1
chr6	152242219	152242459	SYNE1
chr6	152244476	152244716	SYNE1
chr6	152249091	152249331	SYNE1
chr6	152254864	152255104	SYNE1
chr6	152255548	152255788	SYNE1
chr6	152256579	152256819	SYNE1
chr6	152261989	152262229	SYNE1
chr6	152267990	152268230	SYNE1
chr6	152269100	152269340	SYNE1
chr6	152271893	152272017	rs6904757_1,rs6904757_2
chr6	152278064	152278304	SYNE1
chr6	152281773	152282013	SYNE1
chr6	152283954	152284194	SYNE1
chr6	152293548	152293788	SYNE1
chr6	152293923	152294163	SYNE1
chr6	152300590	152300830	SYNE1
chr6	152301851	152302091	SYNE1
chr6	152308440	152308680	SYNE1
chr6	152309803	152310043	SYNE1
chr6	152310336	152310576	SYNE1
chr6	152310666	152310906	SYNE1
[truncated: 5,226 more rows]

## Sheet: Suppl Table 2
	All (n=894)	0-5yr R (n=128)	>5yr noR (n=766)	5-10yr R(n=97)	>10yr noR (n=442)
Age (median)	65	67.89	64.12	68	62.32
ER positive	894	111	681	83	399
ER unknown	0	0	0	0	0
Tumour size, mm (median)	23	30	22	24	22
Grade
Grade 1	88 (10%)	5 (4%)	83 (11%)	5 (5%)	47 (11%)
Grade 2	408 (46%)	49 (38%)	359 (47%)	41 (42%)	201 (45%)
Grade 3	362 (40%)	69 (54%)	293 (38%)	47 (48%)	174 (39%)
Unknown	36 (4%)	5 (4%)	31 (4%)	4 (4%)	20 (5%)
Lymph node burden
Node negative	363 (41%)	29 (23%)	334 (44%)	27 (28%)	193 (44%)
Node positive	531 (59%)	99 (77%)	432 (56%)	70 (72%)	249 (56%)
Unknown	0	0	0	0	0
Chemotherapy treated	107 (12%)	23 (18%)	84 (11%)	13 (13%)	42 (10%)
Endocrine therapy treated	894 (100%)	128 (100%)	766 (100%)	97 (100%)	442 (100%)
Duration endocrine therapy, months (median)	Unknown	Unknown	Unknown	Unknown	Unknown
CTS5 Value (median)	3.93 (n=853)	4.66 (n=123)	3.83 (n=730)	4.16 (n=93)	3.81 (n=419)

## Sheet: Suppl Table 3
Gene	Mean expression Cases	Mean expression Controls	Difference expression	p value	FDR
PLA2G4F	5.02	3.86	1.16	0.0011	0.5451
CDKN2D	6.81	7.25	-0.44	0.0025	0.5451
HGF	3.57	2.34	1.23	0.0028	0.5451
SMAD5	9.27	9.62	-0.35	0.0042	0.5451
ITGB3	6.08	6.63	-0.56	0.0043	0.5451
SPRY4	7.61	7.96	-0.35	0.0056	0.5451
CDC25B	8.38	8.73	-0.35	0.0065	0.5451
NSD3	9.63	10.02	-0.4	0.0065	0.5451
ADCY9	8.33	8.69	-0.36	0.0079	0.5451
PIM1	8.96	9.5	-0.53	0.0107	0.5451
PAX8	1.5	0.64	0.86	0.0111	0.5451
CCNE2	5.77	4.96	0.81	0.0112	0.5451
IL1B	5.22	5.79	-0.56	0.012	0.5451
BAIAP3	5.52	4.33	1.19	0.0122	0.5451
TFDP1	8.59	8.76	-0.17	0.0134	0.5451
RBL1	6.78	6.32	0.45	0.0136	0.5451
PLCE1	6.41	5.77	0.64	0.0154	0.5451
BNIP3	7.39	7.78	-0.39	0.0159	0.5451
TNFAIP6	6.47	5.62	0.85	0.0161	0.5451
VEGFA	10.02	10.4	-0.38	0.0166	0.5451
PKMYT1	6.24	5.36	0.88	0.018	0.5451
ELK3	8.81	9.11	-0.3	0.0187	0.5451
ASPM	5.1	4.06	1.03	0.0189	0.5451
EIF4EBP1	8.71	9.05	-0.35	0.0192	0.5451
MFNG	7.12	7.51	-0.39	0.0201	0.5451
CDCA5	5.6	4.87	0.74	0.0204	0.5451
GPX3	8.26	8.76	-0.49	0.0214	0.5451
RAD54L	5.42	4.6	0.82	0.0218	0.5451
CHEK2	5.71	4.98	0.73	0.023	0.5451
TYK2	8.68	8.9	-0.22	0.023	0.5451
E2F1	5.22	4.29	0.93	0.0232	0.5451
MMP11	10.58	9.6	0.98	0.0248	0.5451
ANXA9	6.67	5.76	0.91	0.0251	0.5451
ETV7	2.07	1.2	0.87	0.0272	0.5451
TSPAN1	6.45	5.16	1.29	0.0279	0.5451
ORC6	4.9	4.08	0.82	0.0282	0.5451
EP300	10.36	10.6	-0.23	0.0304	0.5451
AGT	4.41	3.28	1.13	0.0324	0.5451
SMURF2	8.7	8.97	-0.26	0.0325	0.5451
MRE11	8.07	8.3	-0.23	0.034	0.5451
ARID1A	9.74	9.89	-0.15	0.0342	0.5451
MIS18A	7.28	7.51	-0.23	0.0353	0.5451
CDC20	4.05	3.06	0.99	0.0356	0.5451
BBC3	8.49	8.76	-0.27	0.0372	0.5451
EFNA3	6.67	6.02	0.64	0.0374	0.5451
ROCK2	7.68	7.5	0.18	0.0375	0.5451
IL24	0.75	0.21	0.54	0.0377	0.5451
MAP2K4	9.62	9.97	-0.35	0.0388	0.5451
BAX	9.22	9.06	0.16	0.0389	0.5451
PDCD1LG2	2.76	1.95	0.81	0.0399	0.5451
CEP55	5.75	4.87	0.88	0.04	0.5451
DDX39A	8.46	8.7	-0.24	0.0411	0.5451
PRKACA	9.77	9.92	-0.16	0.0416	0.5451
NEO1	8.69	8.91	-0.22	0.0418	0.5451
MCM3	7.91	7.64	0.26	0.0421	0.5451
CSF3R	8.64	9.02	-0.38	0.0428	0.5451
IL13RA1	10.05	10.24	-0.19	0.0435	0.5451
HOXB13	1.88	1	0.87	0.0437	0.5451
ROCK1	8.5	8.75	-0.25	0.044	0.5451
PTTG1	4.63	3.68	0.95	0.0455	0.5451
CCR2	3.07	2.2	0.87	0.046	0.5451
TP53	8.59	8.81	-0.22	0.0463	0.5451
PIK3CA	6.61	6.15	0.47	0.0487	0.5451
IL3RA	3.11	2.39	0.72	0.0488	0.5451
MMP3	5.76	4.86	0.9	0.0493	0.5451

## Sheet: Suppl Table 4
Gene	Mutations Controls	No mutations Controls	Mutations Cases	No mutations cases	P value (fisher)	FDR
PIK3CA	12	23	18	21	0.348341	1
MUC16	6	29	9	30	0.574717	1
GATA3	10	25	4	35	0.0727779	1
CBFB	6	29	7	32	1	1
MAP3K1	8	27	2	37	0.0395738	1
TP53	5	30	3	36	0.46422	1
NOTCH2	1	34	6	33	0.110915	1
BIRC6	5	30	1	38	0.0947172	1
DNAH11	3	32	2	37	0.662438	1
MAP2K4	3	32	2	37	0.662438	1
NCOR1	2	33	3	36	1	1
PTEN	3	32	2	37	0.662438	1
SYNE1	4	31	1	38	0.18266	1
CDH1	0	35	5	34	0.0558944	1
KMT2D	2	33	2	37	1	1
SPEN	1	34	3	36	0.616822	1
USP9X	3	32	1	38	0.338829	1
KMT2C	0	35	4	35	0.116989	1
CREBBP	2	33	1	38	0.599917	1
ERBB3	2	33	1	38	0.599917	1
KDM6A	2	33	1	38	0.599917	1
MKI67	1	34	2	37	1	1
PRKDC	2	33	1	38	0.599917	1
RUNX1	1	34	2	37	1	1
BRCA2	0	35	3	36	0.241947	1
ARID1A	1	34	1	38	1	1
FOXA1	2	33	0	39	0.220289	1
FOXO3	1	34	1	38	1	1
KMT2A	1	34	1	38	1	1
MYH9	1	34	1	38	1	1
NF1	2	33	0	39	0.220289	1
PIK3R1	1	34	1	38	1	1
RB1	1	34	1	38	1	1
RELN	1	34	1	38	1	1
TBX3	1	34	1	38	1	1
JAK1	0	35	2	37	0.494632	1
MED12	0	35	2	37	0.494632	1
SETD2	0	35	2	37	0.494632	1
AKT1	1	34	0	39	0.472973	1
ATM	1	34	0	39	0.472973	1
BRCA1	1	34	0	39	0.472973	1
EPHA7	1	34	0	39	0.472973	1
TBL1XR1	1	34	0	39	0.472973	1
XBP1	1	34	0	39	0.472973	1
CCND1	0	35	1	38	1	1
CDC25B	0	35	1	38	1	1
CHD1	0	35	1	38	1	1
CSF1R	0	35	1	38	1	1
CYP19A1	0	35	1	38	1	1
EGFR	0	35	1	38	1	1
ERBB2	0	35	1	38	1	1
INSRR	0	35	1	38	1	1
MED23	0	35	1	38	1	1
MTOR	0	35	1	38	1	1
NCOA3	0	35	1	38	1	1
NCOR2	0	35	1	38	1	1
NOTCH1	0	35	1	38	1	1
SF3B1	0	35	1	38	1	1

## Sheet: Suppl Table 5
Patient	Chromosome	Position	REF Allele	ALT Allele	Consequence of variant	Type of variant	Impact	Gene	HGVSc	HGVSp
VLR002	chr16	67036674	GT	G	frameshift_variant	deletion	HIGH	CBFB	ENST00000412916.6:c.207del	ENSP00000415151.2:p.Pro70ArgfsTer19
VLR002	chr17	16080633	G	A	missense_variant	SNV	MODERATE	NCOR1	ENST00000268712.8:c.3272C>T	ENSP00000268712.2:p.Pro1091Leu
VLR002	chr3	179234297	A	T	missense_variant	SNV	MODERATE	PIK3CA	ENST00000263967.4:c.3140A>T	ENSP00000263967.3:p.His1047Leu
VLR002	chr7	152177888	A	AT	frameshift_variant	insertion	HIGH	KMT2C	ENST00000262189.11:c.7564dup	ENSP00000262189.6:p.Met2522AsnfsTer3
VLR003	chr10	8073891	G	GTCCT	frameshift_variant	insertion	HIGH	GATA3	ENST00000379328.9:c.1204_1207dup	ENSP00000368632.3:p.Ser403PhefsTer106
VLR003	chr3	179221140	AAGGATGAAACAC	A	inframe_deletion	deletion	MODERATE	PIK3CA	ENST00000263967.4:c.2172_2183del	ENSP00000263967.3:p.Asp725_Gln728del
VLR005	chr10	87960952	C	A	stop_gained	SNV	HIGH	PTEN	ENST00000371953.8:c.860C>A	ENSP00000361021.3:p.Ser287Ter
VLR005	chr16	68819421	CAA	C	frameshift_variant,splice_region_variant	deletion	HIGH	CDH1	ENST00000261769.10:c.1708_1709del	ENSP00000261769.4:p.Asn570TrpfsTer17
VLR005	chr3	179199149	TGAA	T	inframe_deletion	deletion	MODERATE	PIK3CA	ENST00000263967.4:c.328_330del	ENSP00000263967.3:p.Glu110del
VLR009	chr19	8894969	T	C	missense_variant	SNV	MODERATE	MUC16	ENST00000397910.8:c.39761A>G	ENSP00000381008.2:p.Gln13254Arg
VLR009	chr3	179234297	A	G	missense_variant	SNV	MODERATE	PIK3CA	ENST00000263967.4:c.3140A>G	ENSP00000263967.3:p.His1047Arg
VLR009	chr7	103697902	T	C	missense_variant	SNV	MODERATE	RELN	ENST00000428762.6:c.1094A>G	ENSP00000392423.1:p.Asp365Gly
VLR012	chr12	56097196	A	G	missense_variant	SNV	MODERATE	ERBB3	ENST00000267101.7:c.2426A>G	ENSP00000267101.3:p.Gln809Arg
VLR012	chr21	34792561	C	CAGCGCGGGGAACT	frameshift_variant	insertion	HIGH	RUNX1	ENST00000300305.7:c.1004_1016dup	ENSP00000300305.3:p.Pro340ValfsTer264
VLR012	chr3	179234297	A	G	missense_variant	SNV	MODERATE	PIK3CA	ENST00000263967.4:c.3140A>G	ENSP00000263967.3:p.His1047Arg
VLR013	chr6	131605408	G	C	missense_variant	SNV	MODERATE	MED23	ENST00000368068.8:c.1445C>G	ENSP00000357047.3:p.Ser482Cys
VLR014	chr7	152181909	AG	A	frameshift_variant	deletion	HIGH	KMT2C	ENST00000262189.11:c.5950del	ENSP00000262189.6:p.Leu1984TyrfsTer6
VLR015	chr19	8948487	T	C	missense_variant	SNV	MODERATE	MUC16	ENST00000397910.8:c.28283A>G	ENSP00000381008.2:p.Glu9428Gly
VLR017	chr1	120069404	C	T	start_lost	SNV	HIGH	NOTCH2	ENST00000256646.7:c.3G>A	ENSP00000256646.2:p.Met1?
VLR017	chr13	32340212	G	T	stop_gained	SNV	HIGH	BRCA2	ENST00000380152.7:c.5857G>T	ENSP00000369497.3:p.Glu1953Ter
VLR017	chr15	51212559	C	T	missense_variant,splice_region_variant	SNV	MODERATE	CYP19A1	ENST00000396402.5:c.1024G>A	ENSP00000379683.1:p.Glu342Lys
VLR017	chr3	179234297	A	G	missense_variant	SNV	MODERATE	PIK3CA	ENST00000263967.4:c.3140A>G	ENSP00000263967.3:p.His1047Arg
VLR018	chr1	120069404	C	T	start_lost	SNV	HIGH	NOTCH2	ENST00000256646.7:c.3G>A	ENSP00000256646.2:p.Met1?
VLR018	chr3	179218303	G	C	missense_variant	SNV	MODERATE	PIK3CA	ENST00000263967.4:c.1633G>C	ENSP00000263967.3:p.Glu545Gln
VLR018	chr3	179234297	A	G	missense_variant	SNV	MODERATE	PIK3CA	ENST00000263967.4:c.3140A>G	ENSP00000263967.3:p.His1047Arg
VLR020	chr3	179234297	A	G	missense_variant	SNV	MODERATE	PIK3CA	ENST00000263967.4:c.3140A>G	ENSP00000263967.3:p.His1047Arg
VLR027	chr2	32453942	A	G	missense_variant,splice_region_variant	SNV	MODERATE	BIRC6	ENST00000421745.6:c.4753A>G	ENSP00000393596.2:p.Met1585Val
VLR028	chr12	114676311	A	AC	splice_donor_variant	insertion	HIGH	TBX3	ENST00000257566.7:c.1099+1dup	-
VLR028	chr17	7674963	G	T	missense_variant	SNV	MODERATE	TP53	ENST00000269305.8:c.568C>A	ENSP00000269305.4:p.Pro190Thr
VLR028	chr3	179234297	A	G	missense_variant	SNV	MODERATE	PIK3CA	ENST00000263967.4:c.3140A>G	ENSP00000263967.3:p.His1047Arg
VLR030	chr1	64845519	G	C	missense_variant	SNV	MODERATE	JAK1	ENST00000342505.5:c.2109C>G	ENSP00000343204.4:p.Ser703Arg
VLR030	chr10	87864518	C	CA	frameshift_variant	insertion	HIGH	PTEN	ENST00000371953.8:c.51dup	ENSP00000361021.3:p.Glu18ArgfsTer26
VLR030	chr7	152207325	C	CT	frameshift_variant	insertion	HIGH	KMT2C	ENST00000262189.11:c.3815dup	ENSP00000262189.6:p.Arg1273GlufsTer48
VLR032	chr17	12125304	T	C	missense_variant	SNV	MODERATE	MAP2K4	ENST00000415385.7:c.857T>C	ENSP00000410402.3:p.Ile286Thr
VLR039	chr17	12081515	AAT	A	frameshift_variant	deletion	HIGH	MAP2K4	ENST00000415385.7:c.413_414del	ENSP00000410402.3:p.Ile138AsnfsTer4
VLR040	chr1	119937320	C	T	missense_variant	SNV	MODERATE	NOTCH2	ENST00000256646.7:c.3484G>A	ENSP00000256646.2:p.Ala1162Thr
VLR040	chr17	39727760	C	T	missense_variant	SNV	MODERATE	ERBB2	ENST00000269571.9:c.3484C>T	ENSP00000269571.4:p.Pro1162Ser
VLR040	chr3	179203765	T	A	missense_variant	SNV	MODERATE	PIK3CA	ENST00000263967.4:c.1035T>A	ENSP00000263967.3:p.Asn345Lys
VLR043	chr1	119965561	T	C	missense_variant	SNV	MODERATE	NOTCH2	ENST00000256646.7:c.1573A>G	ENSP00000256646.2:p.Thr525Ala
VLR043	chr16	67029766	C	A	missense_variant	SNV	MODERATE	CBFB	ENST00000412916.6:c.118C>A	ENSP00000415151.2:p.Arg40Ser
VLR043	chr19	8963713	T	C	missense_variant	SNV	MODERATE	MUC16	ENST00000397910.8:c.13057A>G	ENSP00000381008.2:p.Ile4353Val
VLR043	chr5	56884757	A	G	missense_variant	SNV	MODERATE	MAP3K1	ENST00000399503.4:c.3913A>G	ENSP00000382423.3:p.Asn1305Asp
VLR043	chr7	55201295	C	G	missense_variant	SNV	MODERATE	EGFR	ENST00000275493.7:c.3054C>G	ENSP00000275493.2:p.Ile1018Met
VLR046	chr19	8980163	C	T	missense_variant	SNV	MODERATE	MUC16	ENST00000397910.8:c.976G>A	ENSP00000381008.2:p.Ala326Thr
VLR046	chr20	47651092	ACAGCAGCAGCAGCAG	A	inframe_deletion	deletion	MODERATE	NCOA3	ENST00000371998.8:c.3777_3791del	ENSP00000361066.3:p.Gln1272_Gln1276del
VLR046	chr20	47651116	G	GCAGCAA	inframe_insertion	insertion	MODERATE	NCOA3	ENST00000371998.8:c.3810_3815dup	ENSP00000361066.3:p.Gln1275_Gln1276dup
VLR046	chr6	108561731	G	GACAA	frameshift_variant	insertion	HIGH	FOXO3	ENST00000343882.10:c.526_529dup	ENSP00000339527.6:p.Arg177GlnfsTer22
VLR047	chr3	179234329	A	C	missense_variant	SNV	MODERATE	PIK3CA	ENST00000263967.4:c.3172A>C	ENSP00000263967.3:p.Ile1058Leu
VLR047	chr5	56884757	A	G	missense_variant	SNV	MODERATE	MAP3K1	ENST00000399503.4:c.3913A>G	ENSP00000382423.3:p.Asn1305Asp
VLR047	chrX	71130142	C	G	missense_variant	SNV	MODERATE	MED12	ENST00000374080.8:c.3975C>G	ENSP00000363193.3:p.Cys1325Trp
VLR099	chr2	32485643	C	A	missense_variant,splice_region_variant	SNV	MODERATE	BIRC6	ENST00000421745.6:c.7697C>A	ENSP00000393596.2:p.Ala2566Asp
VLR099	chr3	179203765	T	A	missense_variant	SNV	MODERATE	PIK3CA	ENST00000263967.4:c.1035T>A	ENSP00000263967.3:p.Asn345Lys
VLR099	chr5	56879026	CG	C	frameshift_variant	deletion	HIGH	MAP3K1	ENST00000399503.4:c.2014del	ENSP00000382423.3:p.Glu672LysfsTer13
VLR099	chr5	56881183	TATAG	T	frameshift_variant	deletion	HIGH	MAP3K1	ENST00000399503.4:c.2286_2289del	ENSP00000382423.3:p.Arg763CysfsTer35
VLR103	chr10	8069539	A	AG	frameshift_variant	insertion	HIGH	GATA3	ENST00000379328.9:c.993dup	ENSP00000368632.3:p.Asn332GlufsTer21
VLR103	chr17	7673537	G	A	stop_gained,splice_region_variant	SNV	HIGH	TP53	ENST00000269305.8:c.991C>T	ENSP00000269305.4:p.Gln331Ter
VLR103	chr17	7675088	C	T	missense_variant	SNV	MODERATE	TP53	ENST00000269305.8:c.524G>A	ENSP00000269305.4:p.Arg175His
VLR103	chr17	12095575	A	T	stop_gained,splice_region_variant	SNV	HIGH	MAP2K4	ENST00000415385.7:c.427A>T	ENSP00000410402.3:p.Arg143Ter
VLR105	chr1	15930393	G	C	missense_variant	SNV	MODERATE	SPEN	ENST00000375759.8:c.4153G>C	ENSP00000364912.3:p.Asp1385His
VLR105	chr10	8069536	AGG	A	frameshift_variant	deletion	HIGH	GATA3	ENST00000379328.9:c.989_990del	ENSP00000368632.3:p.Arg330LysfsTer22
VLR105	chr10	87960952	C	G	stop_gained	SNV	HIGH	PTEN	ENST00000371953.8:c.860C>G	ENSP00000361021.3:p.Ser287Ter
VLR105	chr17	7673788	G	A	missense_variant	SNV	MODERATE	TP53	ENST00000269305.8:c.832C>T	ENSP00000269305.4:p.Pro278Ser
VLR105	chr17	31229363	TG	T	frameshift_variant	deletion	HIGH	NF1	ENST00000358273.8:c.2749del	ENSP00000351015.4:p.Val917LeufsTer7
VLR105	chr17	31340619	G	C	missense_variant	SNV	MODERATE	NF1	ENST00000358273.8:c.7036G>C	ENSP00000351015.4:p.Asp2346His
VLR105	chr2	32548009	C	G	missense_variant	SNV	MODERATE	BIRC6	ENST00000421745.6:c.12970C>G	ENSP00000393596.2:p.Leu4324Val
VLR105	chr7	103698002	T	G	missense_variant	SNV	MODERATE	RELN	ENST00000428762.6:c.994A>C	ENSP00000392423.1:p.Asn332His
VLR109	chr12	114680907	G	GT	frameshift_variant	insertion	HIGH	TBX3	ENST00000257566.7:c.628dup	ENSP00000257566.3:p.Thr210AsnfsTer17
VLR110	chr19	8914976	G	A	missense_variant	SNV	MODERATE	MUC16	ENST00000397910.8:c.36802C>T	ENSP00000381008.2:p.Pro12268Ser
VLR114	chr17	7674259	T	C	missense_variant	SNV	MODERATE	TP53	ENST00000269305.8:c.704A>G	ENSP00000269305.4:p.Asn235Ser
VLR114	chr2	32594024	T	C	missense_variant	SNV	MODERATE	BIRC6	ENST00000421745.6:c.13465T>C	ENSP00000393596.2:p.Tyr4489His
VLR114	chrX	45110166	A	T	missense_variant	SNV	MODERATE	KDM6A	ENST00000377967.8:c.4093A>T	ENSP00000367203.4:p.Thr1365Ser
VLR118	chr3	179218306	C	A	missense_variant	SNV	MODERATE	PIK3CA	ENST00000263967.4:c.1636C>A	ENSP00000263967.3:p.Gln546Lys
VLR118	chr5	56881699	GT	G	frameshift_variant	deletion	HIGH	MAP3K1	ENST00000399503.4:c.2503del	ENSP00000382423.3:p.Ser835GlnfsTer4
VLR118	chr7	21704546	G	A	missense_variant	SNV	MODERATE	DNAH11	ENST00000409508.8:c.6386G>A	ENSP00000475939.1:p.Arg2129Lys
VLR125	chr3	179199073	T	C	missense_variant	SNV	MODERATE	PIK3CA	ENST00000263967.4:c.248T>C	ENSP00000263967.3:p.Phe83Ser
VLR125	chr3	179234297	A	G	missense_variant	SNV	MODERATE	PIK3CA	ENST00000263967.4:c.3140A>G	ENSP00000263967.3:p.His1047Arg
VLR131	chr5	56865910	GT	G	frameshift_variant	deletion	HIGH	MAP3K1	ENST00000399503.4:c.1237del	ENSP00000382423.3:p.Ser413HisfsTer23
VLR131	chr5	56881773	C	CTA	frameshift_variant	insertion	HIGH	MAP3K1	ENST00000399503.4:c.2575_2576dup	ENSP00000382423.3:p.Ala860LeufsTer15
VLR136	chr14	37591896	G	T	missense_variant	SNV	MODERATE	FOXA1	ENST00000250448.3:c.888C>A	ENSP00000250448.2:p.Asp296Glu
VLR136	chr3	179234297	A	G	missense_variant	SNV	MODERATE	PIK3CA	ENST00000263967.4:c.3140A>G	ENSP00000263967.3:p.His1047Arg
VLR151	chr3	179234297	A	G	missense_variant	SNV	MODERATE	PIK3CA	ENST00000263967.4:c.3140A>G	ENSP00000263967.3:p.His1047Arg
VLR143	chr12	49031816	A	G	missense_variant	SNV	MODERATE	KMT2D	ENST00000301067.11:c.12889T>C	ENSP00000301067.7:p.Ser4297Pro
VLR143	chr17	7673712	C	CTCCCTGGGGGCAGCTCGTGGTGAGGCTCCCCTTTCTTGCGGAGATTCTCTTCCTCTGTGCGCCGGTGG	frameshift_variant	insertion	HIGH	TP53	ENST00000269305.8:c.907_908insCCACCGGCGCACAGAGGAAGAGAATCTCCGCAAGAAAGGGGAGCCTCACCACGAGCTGCCCCCAGGGA	ENSP00000269305.4:p.Ser303ThrfsTer65
VLR143	chr17	16039626	A	C	missense_variant	SNV	MODERATE	NCOR1	ENST00000268712.8:c.6762T>G	ENSP00000268712.2:p.Phe2254Leu
VLR143	chr6	167951854	A	C	missense_variant	SNV	MODERATE	AFDN	ENST00000366806.6:c.4356A>C	ENSP00000355771.3:p.Arg1452Ser
VLR143	chr7	21702714	A	G	missense_variant	SNV	MODERATE	DNAH11	ENST00000409508.8:c.6185A>G	ENSP00000475939.1:p.His2062Arg
VLR024	chr10	8058764	T	TC	frameshift_variant	insertion	HIGH	GATA3	ENST00000379328.9:c.708dup	ENSP00000368632.3:p.Ser237GlnfsTer67
VLR024	chr10	8073990	C	CCA	frameshift_variant	insertion	HIGH	GATA3	ENST00000379328.9:c.1304_1305dup	ENSP00000368632.3:p.Pro436ThrfsTer41
VLR052	chr17	16071536	GTGATGCCATCATA	G	frameshift_variant	deletion	HIGH	NCOR1	ENST00000268712.8:c.4012_4024del	ENSP00000268712.2:p.Tyr1338ProfsTer19
VLR052	chr3	179203765	T	A	missense_variant	SNV	MODERATE	PIK3CA	ENST00000263967.4:c.1035T>A	ENSP00000263967.3:p.Asn345Lys
VLR062	chr3	47057390	G	A	missense_variant	SNV	MODERATE	SETD2	ENST00000409792.3:c.6394C>T	ENSP00000386759.3:p.Arg2132Trp
VLR062	chr3	179210192	T	C	missense_variant	SNV	MODERATE	PIK3CA	ENST00000263967.4:c.1258T>C	ENSP00000263967.3:p.Cys420Arg
VLR065	chr12	49052936	T	C	missense_variant	SNV	MODERATE	KMT2D	ENST00000301067.11:c.1091A>G	ENSP00000301067.7:p.Gln364Arg
VLR066	chr11	118519639	T	C	missense_variant	SNV	MODERATE	KMT2A	ENST00000534358.6:c.11168T>C	ENSP00000436786.1:p.Leu3723Pro
VLR066	chr3	179234297	A	T	missense_variant	SNV	MODERATE	PIK3CA	ENST00000263967.4:c.3140A>T	ENSP00000263967.3:p.His1047Leu
VLR067	chr17	7674252	C	A	missense_variant	SNV	MODERATE	TP53	ENST00000269305.8:c.711G>T	ENSP00000269305.4:p.Met237Ile
VLR068	chr10	8069550	T	TGG	frameshift_variant	insertion	HIGH	GATA3	ENST00000379328.9:c.1005_1006dup	ENSP00000368632.3:p.Asp336GlyfsTer21
VLR068	chr16	67029814	G	GT	splice_donor_variant	insertion	HIGH	CBFB	ENST00000412916.6:c.165+2dup	-
VLR068	chr19	8956033	C	T	missense_variant	SNV	MODERATE	MUC16	ENST00000397910.8:c.20737G>A	ENSP00000381008.2:p.Ala6913Thr
VLR068	chr3	47122615	T	C	missense_variant	SNV	MODERATE	SETD2	ENST00000409792.3:c.2021A>G	ENSP00000386759.3:p.Asn674Ser
VLR068	chrX	41224768	G	C	missense_variant	SNV	MODERATE	USP9X	ENST00000324545.8:c.6778G>C	ENSP00000316357.6:p.Gly2260Arg
VLR068	chrX	41224772	ATCCTAAT	A	frameshift_variant	deletion	HIGH	USP9X	ENST00000324545.8:c.6784_6790del	ENSP00000316357.6:p.Pro2262TyrfsTer5
VLR070	chr10	8069599	G	T	splice_donor_variant	SNV	HIGH	GATA3	ENST00000379328.9:c.1050+1G>T	-
VLR070	chr13	32356542	C	G	missense_variant	SNV	MODERATE	BRCA2	ENST00000380152.7:c.7550C>G	ENSP00000369497.3:p.Thr2517Ser
VLR070	chr16	67066710	A	G	missense_variant	SNV	MODERATE	CBFB	ENST00000412916.6:c.311A>G	ENSP00000415151.2:p.Asn104Ser
VLR070	chr16	68823625	AAGT	A	splice_donor_variant,coding_sequence_variant	deletion	HIGH	CDH1	ENST00000261769.10:c.2164+1_2164+3del	-
VLR070	chr3	179234297	A	T	missense_variant	SNV	MODERATE	PIK3CA	ENST00000263967.4:c.3140A>T	ENSP00000263967.3:p.His1047Leu
VLR076	chr19	8966616	T	A	missense_variant	SNV	MODERATE	MUC16	ENST00000397910.8:c.10154A>T	ENSP00000381008.2:p.Lys3385Ile
VLR076	chr7	21564324	A	G	missense_variant	SNV	MODERATE	DNAH11	ENST00000409508.8:c.1121A>G	ENSP00000475939.1:p.His374Arg
VLR077	chr16	67066779	T	G	missense_variant	SNV	MODERATE	CBFB	ENST00000412916.6:c.380T>G	ENSP00000415151.2:p.Phe127Cys
VLR077	chr7	152315300	C	CT	frameshift_variant	insertion	HIGH	KMT2C	ENST00000262189.11:c.427dup	ENSP00000262189.6:p.Ser143LysfsTer27
VLR093	chr13	32363265	T	C	missense_variant	SNV	MODERATE	BRCA2	ENST00000380152.7:c.8063T>C	ENSP00000369497.3:p.Leu2688Pro
VLR093	chr17	16070214	A	T	stop_gained	SNV	HIGH	NCOR1	ENST00000268712.8:c.4464T>A	ENSP00000268712.2:p.Tyr1488Ter
VLR107	chr10	8069471	A	T	splice_acceptor_variant	SNV	HIGH	GATA3	ENST00000379328.9:c.925-2A>T	-
VLR107	chr10	87933154	G	T	missense_variant	SNV	MODERATE	PTEN	ENST00000371953.8:c.395G>T	ENSP00000361021.3:p.Gly132Val
VLR107	chr10	87961037	T	G	stop_gained	SNV	HIGH	PTEN	ENST00000371953.8:c.945T>G	ENSP00000361021.3:p.Tyr315Ter
VLR107	chr7	21765459	C	T	missense_variant	SNV	MODERATE	DNAH11	ENST00000409508.8:c.8972C>T	ENSP00000475939.1:p.Thr2991Met
VLR115	chr10	8069469	TCA	T	splice_acceptor_variant,intron_variant	deletion	HIGH	GATA3	ENST00000379328.9:c.925-3_925-2del	-
VLR115	chr16	67098774	G	A	missense_variant	SNV	MODERATE	CBFB	ENST00000412916.6:c.560G>A	ENSP00000415151.2:p.Arg187His
VLR115	chr5	56872661	AAT	A	frameshift_variant	deletion	HIGH	MAP3K1	ENST00000399503.4:c.1446_1447del	ENSP00000382423.3:p.Asn482LysfsTer10
VLR121	chr10	8073980	TTGGACCAC	T	frameshift_variant	deletion	HIGH	GATA3	ENST00000379328.9:c.1293_1300del	ENSP00000368632.3:p.Phe431LeufsTer74
VLR124	chr6	93356815	G	C	missense_variant	SNV	MODERATE	EPHA7	ENST00000369303.9:c.1226C>G	ENSP00000358309.4:p.Ala409Gly
VLR128	chr3	179234297	A	G	missense_variant	SNV	MODERATE	PIK3CA	ENST00000263967.4:c.3140A>G	ENSP00000263967.3:p.His1047Arg
VLR128	chr5	56859831	T	TC	frameshift_variant	insertion	HIGH	MAP3K1	ENST00000399503.4:c.752dup	ENSP00000382423.3:p.Ser252PhefsTer49
VLR128	chr5	56882204	T	TC	frameshift_variant	insertion	HIGH	MAP3K1	ENST00000399503.4:c.3005dup	ENSP00000382423.3:p.Lys1003Ter
VLR133	chr22	36305991	C	CCT	frameshift_variant	insertion	HIGH	MYH9	ENST00000216181.10:c.2096_2097dup	ENSP00000216181.5:p.Gly700ArgfsTer26
VLR133	chr3	177038097	C	T	splice_donor_variant	SNV	HIGH	TBL1XR1	ENST00000430069.5:c.1122+1G>A	-
VLR138	chr10	87957941	TGAGTTCCCTCAGCCGTTAC	T	frameshift_variant	deletion	HIGH	PTEN	ENST00000371953.8:c.724_742del	ENSP00000361021.3:p.Glu242LeufsTer8
VLR138	chr2	32505121	G	T	missense_variant	SNV	MODERATE	BIRC6	ENST00000421745.6:c.9616G>T	ENSP00000393596.2:p.Ala3206Ser
VLR144	chr10	8073963	G	GCCAT	frameshift_variant	insertion	HIGH	GATA3	ENST00000379328.9:c.1279_1282dup	ENSP00000368632.3:p.Ser428IlefsTer81
VLR144	chr19	8951157	G	C	missense_variant	SNV	MODERATE	MUC16	ENST00000397910.8:c.25613C>G	ENSP00000381008.2:p.Thr8538Ser
VLR149	chr16	67036705	C	T	stop_gained	SNV	HIGH	CBFB	ENST00000412916.6:c.232C>T	ENSP00000415151.2:p.Arg78Ter
VLR149	chr6	108561394	C	G	missense_variant	SNV	MODERATE	FOXO3	ENST00000343882.10:c.186C>G	ENSP00000339527.6:p.Asp62Glu
VLR153	chr10	8069590	C	CT	frameshift_variant	insertion	HIGH	GATA3	ENST00000379328.9:c.1044dup	ENSP00000368632.3:p.His349SerfsTer4
VLR153	chr16	67066719	G	A	missense_variant	SNV	MODERATE	CBFB	ENST00000412916.6:c.320G>A	ENSP00000415151.2:p.Cys107Tyr
VLR153	chrX	45078505	G	A	missense_variant,splice_region_variant	SNV	MODERATE	KDM6A	ENST00000377967.8:c.2938G>A	ENSP00000367203.4:p.Asp980Asn
VLR155	chr3	179234297	A	G	missense_variant	SNV	MODERATE	PIK3CA	ENST00000263967.4:c.3140A>G	ENSP00000263967.3:p.His1047Arg
VLR155	chr8	47823940	A	G	missense_variant	SNV	MODERATE	PRKDC	ENST00000314191.6:c.8840T>C	ENSP00000313420.3:p.Ile2947Thr
VLR025	chr16	67036753	A	G	missense_variant,splice_region_variant	SNV	MODERATE	CBFB	ENST00000412916.6:c.280A>G	ENSP00000415151.2:p.Lys94Glu
VLR025	chr16	68801802	T	A	stop_gained	SNV	HIGH	CDH1	ENST00000261769.10:c.296T>A	ENSP00000261769.4:p.Leu99Ter
VLR025	chr3	179234297	A	T	missense_variant	SNV	MODERATE	PIK3CA	ENST00000263967.4:c.3140A>T	ENSP00000263967.3:p.His1047Leu
VLR091	chr1	11253869	C	G	missense_variant	SNV	MODERATE	MTOR	ENST00000361445.8:c.810G>C	ENSP00000354558.4:p.Glu270Asp
VLR091	chr16	68810307	C	CT	frameshift_variant	insertion	HIGH	CDH1	ENST00000261769.10:c.801dup	ENSP00000261769.4:p.Lys268Ter
VLR091	chr21	34799396	ATGGATCCCAGGTAT	A	frameshift_variant	deletion	HIGH	RUNX1	ENST00000300305.7:c.858_871del	ENSP00000300305.3:p.Gln286HisfsTer309
VLR091	chr3	179219710	C	G	missense_variant	SNV	MODERATE	PIK3CA	ENST00000263967.4:c.1886C>G	ENSP00000263967.3:p.Ser629Cys
VLR091	chr3	179234297	A	G	missense_variant	SNV	MODERATE	PIK3CA	ENST00000263967.4:c.3140A>G	ENSP00000263967.3:p.His1047Arg
VLR130	chr17	7670716	C	G	splice_acceptor_variant	SNV	HIGH	TP53	ENST00000269305.8:c.994-1G>C	-
VLR130	chr17	12113355	A	G	missense_variant	SNV	MODERATE	MAP2K4	ENST00000415385.7:c.841A>G	ENSP00000410402.3:p.Met281Val
VLR130	chr17	31327527	C	A	stop_gained	SNV	HIGH	NF1	ENST00000358273.8:c.5297C>A	ENSP00000351015.4:p.Ser1766Ter
VLR130	chr17	42480743	G	C	missense_variant	SNV	MODERATE	ATP6V0A1	ENST00000264649.10:c.731G>C	ENSP00000264649.5:p.Cys244Ser
VLR130	chr21	34792136	C	A	stop_lost	SNV	HIGH	RUNX1	ENST00000300305.7:c.1442G>T	ENSP00000300305.3:p.Ter481LeuextTer52
VLR159	chr12	56086551	T	C	missense_variant	SNV	MODERATE	ERBB3	ENST00000267101.7:c.442T>C	ENSP00000267101.3:p.Tyr148His
VLR159	chr17	16064097	G	GC	frameshift_variant	insertion	HIGH	NCOR1	ENST00000268712.8:c.5191dup	ENSP00000268712.2:p.Ala1731GlyfsTer113
VLR159	chr17	16126142	G	GT	frameshift_variant	insertion	HIGH	NCOR1	ENST00000268712.8:c.1573dup	ENSP00000268712.2:p.Thr525AsnfsTer11
VLR159	chr19	8953459	T	C	missense_variant	SNV	MODERATE	MUC16	ENST00000397910.8:c.23311A>G	ENSP00000381008.2:p.Asn7771Asp
VLR159	chr3	179234297	A	T	missense_variant	SNV	MODERATE	PIK3CA	ENST00000263967.4:c.3140A>T	ENSP00000263967.3:p.His1047Leu
VLR159	chr5	56864789	C	CA	frameshift_variant	insertion	HIGH	MAP3K1	ENST00000399503.4:c.891dup	ENSP00000382423.3:p.Pro298ThrfsTer3
VLR159	chr5	68226903	T	G	stop_gained	SNV	HIGH	PIK3R1	ENST00000521381.6:c.228T>G	ENSP00000428056.1:p.Tyr76Ter
VLR161	chr1	119950723	C	T	splice_donor_variant	SNV	HIGH	NOTCH2	ENST00000256646.7:c.2479+1G>A	-
VLR161	chr10	8069469	TCA	T	splice_acceptor_variant,intron_variant	deletion	HIGH	GATA3	ENST00000379328.9:c.925-3_925-2del	-
VLR161	chr3	179234297	A	G	missense_variant	SNV	MODERATE	PIK3CA	ENST00000263967.4:c.3140A>G	ENSP00000263967.3:p.His1047Arg
VLR161	chr6	152278094	T	A	missense_variant	SNV	MODERATE	SYNE1	ENST00000367255.10:c.18568A>T	ENSP00000356224.5:p.Met6190Leu
VLR162	chr10	8073910	TCG	T	frameshift_variant	deletion	HIGH	GATA3	ENST00000379328.9:c.1224_1225del	ENSP00000368632.3:p.Pro409LeufsTer98
VLR162	chr17	12095620	A	T	missense_variant	SNV	MODERATE	MAP2K4	ENST00000415385.7:c.472A>T	ENSP00000410402.3:p.Met158Leu
VLR162	chr17	43094512	AC	A	frameshift_variant	deletion	HIGH	BRCA1	ENST00000471181.7:c.1018del	ENSP00000418960.2:p.Val340Ter
VLR170	chr10	8069472	G	T	splice_acceptor_variant	SNV	HIGH	GATA3	ENST00000379328.9:c.925-1G>T	-
VLR170	chr12	49051795	G	A	missense_variant	SNV	MODERATE	KMT2D	ENST00000301067.11:c.1888C>T	ENSP00000301067.7:p.Pro630Ser
VLR170	chr16	67029814	G	A	splice_donor_variant	SNV	HIGH	CBFB	ENST00000412916.6:c.165+1G>A	-
VLR170	chr22	28796088	G	C	missense_variant	SNV	MODERATE	XBP1	ENST00000216037.10:c.558C>G	ENSP00000216037.6:p.Ile186Met
VLR170	chr3	179234297	A	G	missense_variant	SNV	MODERATE	PIK3CA	ENST00000263967.4:c.3140A>G	ENSP00000263967.3:p.His1047Arg
VLR170	chr6	152331148	G	C	missense_variant	SNV	MODERATE	SYNE1	ENST00000367255.10:c.13537C>G	ENSP00000356224.5:p.Leu4513Val
VLR170	chrX	41165927	T	C	missense_variant	SNV	MODERATE	USP9X	ENST00000324545.8:c.2041T>C	ENSP00000316357.6:p.Trp681Arg
VLR111a	chr14	37592264	A	C	missense_variant	SNV	MODERATE	FOXA1	ENST00000250448.3:c.520T>G	ENSP00000250448.2:p.Ser174Ala
VLR111a	chr3	179218295	A	T	missense_variant	SNV	MODERATE	PIK3CA	ENST00000263967.4:c.1625A>T	ENSP00000263967.3:p.Glu542Val
VLR111a	chr3	179234297	A	G	missense_variant	SNV	MODERATE	PIK3CA	ENST00000263967.4:c.3140A>G	ENSP00000263967.3:p.His1047Arg
VLR111a	chr5	56859893	GAA	G	frameshift_variant	deletion	HIGH	MAP3K1	ENST00000399503.4:c.816_817del	ENSP00000382423.3:p.Arg273SerfsTer27
VLR033a	chr1	120069404	C	T	start_lost	SNV	HIGH	NOTCH2	ENST00000256646.7:c.3G>A	ENSP00000256646.2:p.Met1?
VLR033a	chr5	98872520	G	A	stop_gained	SNV	HIGH	CHD1	ENST00000614616.4:c.3607C>T	ENSP00000483667.1:p.Arg1203Ter
VLR053a	chr1	15932406	GAAACCGCCCCTGTTGAAGTTGTAGAGAAA	G	frameshift_variant	deletion	HIGH	SPEN	ENST00000375759.8:c.6173_6201del	ENSP00000364912.3:p.Ala2058GlyfsTer3
VLR053a	chr1	64844150	CCACACTCAGGTTCTTGGAGTCCTCAA	C	frameshift_variant	deletion	HIGH	JAK1	ENST00000342505.5:c.2291_2316del	ENSP00000343204.4:p.Val764GlyfsTer3
VLR053a	chr1	119915586	GAGGCTGGGAAAGGATGAT	G	inframe_deletion	deletion	MODERATE	NOTCH2	ENST00000256646.7:c.7118_7135del	ENSP00000256646.2:p.Tyr2373_Ala2378del
VLR053a	chr10	128105756	TGTCTGTGTGGTCTTCCCTGAC	T	inframe_deletion	deletion	MODERATE	MKI67	ENST00000368654.8:c.6063_6083del	ENSP00000357643.3:p.Ser2022_Thr2028del
VLR053a	chr10	128108219	GCTGCCAGGTAAAGTTC	G	frameshift_variant	deletion	HIGH	MKI67	ENST00000368654.8:c.3605_3620del	ENSP00000357643.3:p.Gly1202AlafsTer15
VLR053a	chr12	124348207	CGCGGCCCTCCATCATGTCATAGGTGCGCTTGGGG	C	frameshift_variant	deletion	HIGH	NCOR2	ENST00000405201.5:c.3918_3951del	ENSP00000384018.1:p.Pro1307TrpfsTer61
VLR053a	chr16	67036648	G	C	missense_variant	SNV	MODERATE	CBFB	ENST00000412916.6:c.175G>C	ENSP00000415151.2:p.Ala59Pro
VLR053a	chr17	7676105	GGCTGGTGCAGGGGCCGCCGGTGTAGGAGCT	G	inframe_deletion	deletion	MODERATE	TP53	ENST00000269305.8:c.234_263del	ENSP00000269305.4:p.Ala79_Ala88del
VLR053a	chr19	8903200	TGAGGTCCCAAGGTCCACTGTG	T	inframe_deletion	deletion	MODERATE	MUC16	ENST00000397910.8:c.38493_38513del	ENSP00000381008.2:p.Thr12832_Ser12838del
VLR053a	chr19	8972088	GAAGAGAGTTGTGAGTTTTGATGC	G	frameshift_variant	deletion	HIGH	MUC16	ENST00000397910.8:c.9028_9050del	ENSP00000381008.2:p.Ala3010GlnfsTer11
VLR053a	chr22	36285132	GTCCAGCTGCTCC	G	inframe_deletion	deletion	MODERATE	MYH9	ENST00000216181.10:c.5460_5471del	ENSP00000216181.5:p.Glu1820_Leu1823del
VLR053a	chr6	152350193	ATTGTCTCCAGGCTGC	A	inframe_deletion	deletion	MODERATE	SYNE1	ENST00000367255.10:c.11861_11875del	ENSP00000356224.5:p.Ser3954_Thr3958del
VLR053a	chr8	47774315	C	T	missense_variant	SNV	MODERATE	PRKDC	ENST00000314191.6:c.12245G>A	ENSP00000313420.3:p.Arg4082Gln
VLR053a	chr8	47864586	GGCATCCACCACAATTGTGCTGAAGAATTCTCTCAAA	G	inframe_deletion	deletion	MODERATE	PRKDC	ENST00000314191.6:c.5505_5540del	ENSP00000313420.3:p.Leu1836_Ala1847del
VLR054a	chr3	179203765	T	A	missense_variant	SNV	MODERATE	PIK3CA	ENST00000263967.4:c.1035T>A	ENSP00000263967.3:p.Asn345Lys
VLR054a	chr3	179234296	C	T	missense_variant	SNV	MODERATE	PIK3CA	ENST00000263967.4:c.3139C>T	ENSP00000263967.3:p.His1047Tyr
VLR092a	chr1	26775145	A	G	missense_variant	SNV	MODERATE	ARID1A	ENST00000324856.13:c.4918A>G	ENSP00000320485.7:p.Thr1640Ala
VLR129a	chr1	26773456	C	T	stop_gained	SNV	HIGH	ARID1A	ENST00000324856.13:c.3826C>T	ENSP00000320485.7:p.Arg1276Ter
VLR129a	chr16	67029418	T	G	missense_variant	SNV	MODERATE	CBFB	ENST00000412916.6:c.11T>G	ENSP00000415151.2:p.Val4Gly
VLR129a	chr3	179234297	A	G	missense_variant	SNV	MODERATE	PIK3CA	ENST00000263967.4:c.3140A>G	ENSP00000263967.3:p.His1047Arg

## Sheet: Suppl Table 6
Code Class	Name	Accession	VLR005	VLR007	VLR013	VLR020	VLR030	VLR100	VLR109	VLR110	VLR116	VLR003	VLR012	VLR019	VLR028	VLR095	VLR099	VLR103	VLR105	VLR118	VLR119	VLR009	VLR015	VLR017	VLR018	VLR039	VLR042	VLR043	VLR047	VLR048	VLR117	VLR125	VLR136	VLR014	VLR027	VLR032	VLR040	VLR046	VLR094	VLR131	VLR135	VLR140	VLR052	VLR053	VLR062	VLR065	VLR066	VLR101	VLR107
Endogenous	ABCA8	NM_007168.2	86	137	52	50	19	24	80	34	18	53	132	164	53	84	29	99	14	35	59	187	16	98	66	149	62	21	284	189	25	32	70	123	12	21	20	56	48	227	90	22	66	36	109	78	121	45	117
Endogenous	ACTR3B	NM_001040135.1	87	58	33	167	19	3	176	763	80	121	82	110	73	127	94	155	136	44	463	252	57	291	102	342	31	217	379	401	49	59	32	222	16	51	58	235	113	93	37	16	174	69	97	316	188	47	272
Endogenous	ACVR1B	NM_004302.4	176	136	57	207	141	9	204	1424	298	283	195	282	112	406	188	284	347	101	1214	353	107	703	177	635	77	372	738	740	117	97	59	374	23	92	121	360	169	160	64	40	371	102	134	428	277	82	443
Endogenous	ACVR1C	NM_145259.2	4	3	8	10	1	9	4	51	11	18	21	39	11	24	10	20	46	19	21	13	9	19	25	11	11	14	51	13	7	23	11	20	13	8	10	19	11	16	6	10	19	16	25	20	18	29	19
Endogenous	ACVRL1	NM_000020.1	80	79	33	109	37	16	89	414	85	112	138	171	144	159	100	131	76	92	198	158	72	454	92	374	78	193	281	259	52	90	56	268	21	58	41	272	92	290	45	16	149	56	78	250	115	67	257
Endogenous	ADAM12	NM_003474.5	521	451	80	1605	628	80	702	1695	680	1174	749	857	761	450	681	712	203	666	772	1672	502	4490	547	2035	509	862	2320	1417	66	305	438	3152	44	281	57	1077	588	1374	465	17	326	102	325	1883	714	419	1299
Endogenous	ADCY9	NM_001116.3	124	273	72	176	216	22	330	792	199	357	189	337	194	388	459	251	285	204	1226	325	154	420	198	557	139	382	894	553	85	109	133	295	39	134	299	330	372	175	83	84	457	132	238	457	803	170	585
Endogenous	ADD1	NM_001119.4	304	425	121	639	408	18	450	2717	581	822	535	696	320	1417	535	625	566	264	3075	973	267	2155	416	1512	238	866	1365	1475	178	258	137	1023	60	211	138	1331	379	478	123	82	794	206	432	882	822	274	1561
Endogenous	ADM	NM_001124.2	48	51	23	29	48	4	25	98	63	39	130	95	62	37	70	40	138	82	86	41	25	357	53	167	26	116	192	116	36	57	42	133	24	30	14	36	43	130	27	14	52	37	58	253	58	14	132
Endogenous	AGR2	NM_006408.3	314	2300	1340	239	555	4	173	9558	1336	1213	394	830	563	126	573	320	101	291	9428	833	142	4463	395	358	264	1466	1565	1919	126	227	78	911	100	341	470	343	1963	253	79	48	3286	180	2929	2474	4293	273	1372
Endogenous	AGT	NM_000029.3	14	6	14	30	76	18	5	60	19	19	18	13	38	43	60	179	48	8	38	21	49	35	72	19	93	168	29	79	10	13	10	25	6	21	28	91	32	24	15	18	182	22	58	450	49	10	322
Endogenous	AGTR1	NM_009585.3	18	107	149	144	135	6	32	1585	378	279	149	1159	75	1660	464	232	32	37	6025	59	37	80	226	87	33	150	134	80	17	33	24	89	19	37	37	501	84	56	24	20	754	52	132	136	128	30	813
Endogenous	AKT3	NM_001206729.1	172	220	60	272	130	28	221	591	358	240	259	309	509	229	216	255	109	243	2960	667	663	923	250	1195	156	480	661	702	73	320	98	591	39	191	54	334	165	502	115	27	216	81	127	502	292	403	466
Endogenous	ALDH1A1	NM_000689.4	171	181	79	383	59	42	352	417	216	421	460	525	168	276	292	516	139	149	132	1241	114	716	277	844	317	136	681	617	143	148	303	934	75	200	62	400	142	488	96	127	306	107	274	438	409	268	477
Endogenous	ALDOA	NM_000034.3	1766	1397	1103	2037	4538	151	1722	8483	4685	3569	2429	2508	1587	9171	6221	2957	10337	3045	15994	5701	2320	9302	2939	14587	2033	11289	19173	10040	935	2502	2100	5002	595	1977	1612	9167	2248	3669	694	870	5000	612	3220	8518	7779	891	10127
Endogenous	ANGPT1	NM_001199859.1	13	5	11	12	1	5	13	21	10	13	12	20	17	22	15	21	17	16	19	20	9	144	15	45	17	32	66	23	9	8	12	38	10	8	12	24	16	25	10	6	26	11	21	29	23	10	30
Endogenous	ANLN	NM_018685.2	132	269	27	26	47	10	55	1222	75	32	113	176	82	63	160	114	275	33	490	143	57	386	156	193	39	258	973	265	20	79	30	115	28	41	58	189	80	74	29	22	161	45	241	472	249	11	169
Endogenous	ANXA9	NM_003568.2	76	164	47	40	52	1	101	610	84	243	88	138	42	80	266	140	236	35	591	145	56	247	111	477	33	294	152	264	16	21	13	58	11	62	58	384	143	57	26	11	236	20	148	242	425	34	340
Endogenous	APH1B	NM_001145646.1	26	18	18	60	23	6	19	153	45	63	34	78	14	85	63	55	64	24	195	49	21	92	32	119	14	56	87	159	14	16	8	61	18	25	15	165	50	42	13	16	78	43	43	78	79	17	142
Endogenous	APOD	NM_001647.3	12219	6296	1699	1247	616	331	926	1251	1105	1382	3292	11925	3710	1319	292	3377	5982	649	6302	8633	274	4223	1027	17394	2893	1345	5921	10690	1879	2098	1717	18348	284	1957	151	3727	687	10054	1205	610	4949	2333	5900	1316	2508	898	4127
Endogenous	APOE	NM_000041.2	1169	994	309	893	1352	459	399	7716	1686	2350	1766	3129	1829	4219	2927	2148	2429	564	1346	3664	2778	6859	4045	2919	1482	4623	8704	2831	507	1565	1020	1813	597	1958	1172	3452	1358	5063	715	322	2856	301	2055	5994	2425	828	2301
Endogenous	AR	NM_000044.2	532	62	211	360	66	4	609	957	322	622	760	490	139	84	968	199	297	276	803	1122	117	879	411	986	138	708	3145	1529	212	352	332	1245	54	347	615	855	358	302	164	173	647	319	827	828	1035	251	781
Endogenous	AREG	NM_001657.3	235	862	128	14	69	3	34	551	122	52	99	669	486	27	42	634	74	419	10138	1504	388	4309	307	3036	74	3578	203	3653	151	1327	92	355	8	208	12	85	61	791	59	24	1653	300	94	163	502	29	2232
Endogenous	ARID1A	NM_006015.4	399	373	234	523	216	37	628	2818	581	919	552	678	447	1127	591	786	811	361	2802	1067	432	1405	629	1553	217	1229	2061	1393	232	445	237	1003	109	314	257	1210	436	526	188	165	1064	331	509	1515	1172	380	1593
Endogenous	ARNT2	NM_014862.3	76	208	22	280	92	4	142	1294	632	274	153	209	51	403	988	391	80	16	831	198	41	225	102	121	71	203	234	351	22	87	43	129	28	74	79	519	280	107	28	33	324	77	343	226	181	65	752
Endogenous	ASPM	NM_018136.4	61	82	19	24	16	4	63	685	56	16	55	93	22	21	58	49	81	10	404	32	16	240	48	82	10	174	146	169	3	34	13	77	10	17	28	103	40	38	8	10	68	26	111	141	148	10	131
Endogenous	ASPN	NM_017680.4	74	68	45	1078	53	17	219	444	552	315	237	272	154	241	455	200	47	392	151	914	270	1659	400	395	163	407	666	218	8	113	113	1458	25	117	34	554	304	323	140	6	261	20	56	888	124	97	630
Endogenous	ATAD2	NM_014109.3	376	588	218	190	113	12	337	2165	707	140	216	229	190	168	306	181	242	204	1158	268	116	1665	199	622	168	1095	880	712	66	206	103	371	115	124	153	1363	205	178	114	66	418	83	272	941	344	62	424
Endogenous	ATM	NM_000051.3	233	254	82	277	199	33	274	581	178	225	304	360	431	356	334	241	269	194	596	427	214	995	359	756	204	400	686	770	92	246	115	537	32	133	94	460	216	424	137	38	376	57	201	655	314	203	521
Endogenous	ATP10B	NM_025153.2	3	3	4	1	1	1	1	12	1	12	6	5	4	12	6	7	33	5	15	6	9	4	2	7	5	4	20	8	5	8	2	13	3	4	12	1	3	1	2	5	8	6	1	10	11	2	12
Endogenous	AURKA	NM_003600.2	62	101	20	29	9	3	56	1108	41	19	51	63	25	34	49	54	160	21	376	48	22	314	55	96	16	129	149	80	14	30	23	66	20	31	36	90	44	28	13	9	84	39	76	136	84	17	121
Endogenous	AURKB	NM_001256834.1	54	113	27	22	7	9	39	630	53	24	52	90	40	52	56	54	84	32	332	44	29	151	62	74	30	177	300	108	13	51	24	92	23	33	42	133	51	50	25	17	71	52	85	561	136	24	142
Endogenous	AXIN1	NM_181050.1	205	155	77	279	189	20	304	1000	188	373	249	744	267	696	418	314	421	215	1127	489	205	563	167	517	156	694	922	657	67	129	90	325	83	160	301	359	261	170	109	109	391	155	235	449	499	155	426
Endogenous	AXIN2	NM_004655.3	71	188	45	114	106	13	195	602	172	231	142	382	109	211	163	609	213	75	1470	512	71	281	160	430	107	255	436	322	67	102	131	380	41	175	92	202	118	149	95	58	271	128	120	155	154	126	302
Endogenous	B3GNT3	NM_014256.3	10	139	9	13	4	5	6	30	16	75	28	188	31	40	33	116	59	42	39	41	42	84	16	341	35	51	94	54	52	23	20	59	13	39	14	35	68	47	19	13	39	25	28	98	41	11	59
Endogenous	BAD	NM_004322.3	200	118	109	332	330	14	260	590	208	458	224	257	152	1121	350	256	177	176	756	474	198	716	297	465	112	450	1847	645	76	186	125	330	37	145	159	243	152	210	89	77	430	136	414	534	241	102	581
Endogenous	BAG1	NM_004323.3	446	717	1028	916	676	36	444	7488	1153	773	753	1349	739	10157	1037	2997	1085	802	6986	1669	965	2247	730	6528	540	3948	3203	5839	726	884	225	1207	142	468	448	1807	555	782	239	506	2409	1096	1108	1005	1647	290	2361
Endogenous	BAIAP2L1	NM_018842.4	137	188	66	645	340	11	390	2268	229	878	251	318	364	724	571	262	150	136	1311	465	144	786	191	630	203	594	636	367	119	177	60	387	85	163	276	638	574	116	75	103	394	150	349	564	303	216	439
Endogenous	BAIAP3	NM_001286464.1	11	38	8	167	43	1	24	714	26	97	34	149	48	314	64	41	44	43	877	51	94	163	81	57	64	216	178	74	23	12	19	160	6	18	77	85	43	49	14	19	92	23	46	105	128	10	190
Endogenous	BAMBI	NM_012342.2	1567	1337	41	453	40	7	1966	3591	304	238	1930	847	42	154	489	1006	168	500	558	3553	216	7643	561	2492	63	526	3537	2118	181	513	639	1655	34	339	105	53	520	309	191	88	221	348	380	2215	347	345	669
Endogenous	BAX	NM_004324.3	281	322	89	467	482	21	340	1881	371	520	359	711	207	775	648	450	527	191	1457	836	251	1603	384	1085	158	816	1602	1190	78	214	136	1054	70	172	232	1000	341	389	106	130	692	182	356	1111	484	116	1061
Endogenous	BBC3	NM_014417.4	119	243	50	396	173	20	219	593	223	287	189	374	206	425	492	222	225	208	571	473	219	435	226	542	116	599	1121	531	94	228	157	382	58	132	250	405	316	194	104	146	412	104	233	418	306	212	483
Endogenous	BBOX1	NM_003986.2	18	11	9	5	8	7	14	36	17	39	26	74	36	40	15	40	45	12	59	69	30	33	23	179	28	55	109	34	25	28	17	46	25	28	26	27	21	25	33	23	54	52	23	40	28	24	50
Endogenous	BCAS1	NM_003657.3	18	30	19	147	2	3	66	1571	79	414	52	105	30	709	48	53	146	27	132	154	30	477	38	272	32	43	176	62	96	23	17	141	12	36	42	470	131	23	27	22	104	34	77	57	139	48	100
Endogenous	BCL11A	NM_018014.3	38	37	12	21	7	17	11	37	34	39	30	161	91	56	16	44	30	28	53	173	29	59	51	372	47	36	99	139	57	52	20	78	30	43	12	71	22	78	52	34	77	63	34	86	65	28	80
Endogenous	BCL2	NM_000633.2	73	97	123	474	5	3	213	1232	338	293	277	530	133	602	532	299	63	124	923	757	195	270	183	613	80	636	736	993	122	140	59	240	37	136	146	923	142	148	51	84	821	333	212	476	304	117	687
Endogenous	BCL2A1	NM_004049.2	45	23	12	20	6	8	4	44	15	31	28	24	55	37	57	17	62	22	21	31	15	114	37	44	24	60	142	58	11	33	22	82	24	20	24	41	31	235	21	9	40	19	15	112	26	8	61
Endogenous	BCL2L1	NM_001191.3	236	288	107	330	177	6	360	681	355	436	191	270	233	539	394	261	361	181	1552	489	207	1717	237	1451	106	910	907	763	114	230	272	771	52	142	211	558	231	267	60	48	529	168	223	824	406	162	748
Endogenous	BCL6B	NM_181844.3	21	23	13	37	8	10	27	123	23	44	30	20	29	84	39	50	38	32	89	55	28	126	39	87	32	42	208	72	8	15	25	84	9	21	31	84	32	55	13	17	58	18	35	89	63	31	92
Endogenous	BDNF	NM_170734.3	5	1	8	3	1	3	6	139	102	7	12	22	9	12	13	13	9	7	19	4	11	20	7	13	5	8	44	5	2	3	5	12	4	11	8	13	10	12	5	5	12	11	16	25	17	4	16
Endogenous	BIRC5	NM_001168.2	331	324	53	116	285	8	125	2854	416	60	199	638	410	206	249	186	638	55	3374	123	76	945	247	487	40	859	1173	363	50	216	91	144	70	65	89	427	119	134	46	31	273	70	529	449	324	32	368
Endogenous	BLM	NM_000057.3	14	19	10	4	1	4	16	179	13	13	16	35	10	30	29	27	58	16	66	19	12	49	17	31	11	31	73	40	9	12	9	26	18	14	11	43	18	14	10	9	34	32	28	47	33	11	32
Endogenous	BLVRA	NM_000712.3	347	538	276	527	195	38	186	4092	602	672	451	1109	515	998	509	821	714	231	3440	1022	287	2641	859	552	362	1121	1381	745	104	270	163	1780	145	272	505	1213	357	388	130	218	1868	172	871	1955	2298	211	1597
Endogenous	BMP2	NM_001200.3	14	18	10	19	8	9	7	48	19	26	21	31	26	42	20	37	25	18	68	33	14	65	13	37	24	20	51	32	9	18	11	61	10	13	13	36	17	44	10	12	21	26	25	37	46	15	39
Endogenous	BMP4	NM_001202.5	78	33	20	239	167	9	104	177	76	53	170	109	78	78	376	122	456	32	85	320	104	212	91	473	76	119	397	274	64	79	77	259	20	45	21	103	88	92	30	61	109	56	67	343	152	78	442
Endogenous	BMP5	NM_021073.2	1	7	5	7	1	2	4	7	19	9	8	13	7	7	9	12	19	4	13	18	8	9	8	9	6	9	36	10	5	9	6	3	10	9	8	14	5	6	7	4	10	7	9	10	6	3	9
Endogenous	BMP6	NM_001718.4	30	10	5	11	6	3	13	38	17	20	22	41	7	41	15	38	25	10	42	39	15	44	17	55	18	28	78	43	7	11	13	31	6	15	1	32	15	23	12	10	23	11	17	33	22	9	41
Endogenous	BMP7	NM_001719.1	15	40	6	59	13	1	93	1029	37	57	28	95	43	42	52	42	31	25	54	80	18	838	42	63	17	34	118	111	10	19	14	116	7	24	9	57	17	45	21	7	27	17	10	50	17	24	110
Endogenous	BMP8A	NM_181809.3	20	22	6	17	15	2	10	179	29	59	7	31	29	155	65	47	17	45	258	94	22	350	62	100	11	108	130	52	5	36	14	48	9	17	15	101	47	45	7	5	77	20	28	145	52	11	111
Endogenous	BMPR1A	NM_004329.2	181	274	100	382	235	15	237	1033	406	341	214	411	326	477	244	305	148	110	855	491	132	916	224	782	109	634	705	676	72	204	131	512	37	124	60	638	190	388	123	54	339	110	191	297	354	91	686
Endogenous	BMPR1B	NM_001203.2	18	8	108	1934	675	11	49	175	1260	6465	1060	2515	49	7034	2342	412	47	173	32588	107	56	151	110	211	491	639	129	28	82	19	46	77	629	413	13	31	32	28	14	167	3070	67	638	448	8	20	4287
Endogenous	BMPR2	NM_001204.6	292	342	154	563	377	40	357	1667	486	701	493	801	354	1112	607	811	671	303	1527	1169	323	1694	363	949	268	705	1386	1070	157	337	249	1033	98	356	216	864	387	563	240	181	667	303	506	814	817	266	1229
Endogenous	BNC2	NM_017637.5	53	52	13	107	14	11	61	109	71	86	66	69	33	88	67	96	35	55	89	152	50	315	66	172	44	89	245	97	10	35	31	243	9	37	16	124	65	147	39	9	58	26	44	186	73	35	129
Endogenous	BNIP3	NM_004052.3	92	50	78	128	70	20	96	447	309	282	105	144	60	2678	120	154	460	88	283	307	72	761	138	417	68	309	781	257	103	97	94	179	26	76	33	200	58	113	80	86	148	69	119	254	68	68	201
Endogenous	BORCS7	NM_001136200.1	92	109	46	230	130	15	140	669	179	224	222	249	83	514	186	239	133	139	427	212	123	413	118	479	78	328	682	398	73	97	70	341	27	76	68	337	123	174	91	52	258	108	134	278	245	75	429
Endogenous	BRCA1	NM_007294.3	57	58	32	58	1	3	105	652	75	41	59	185	73	97	89	46	60	29	441	69	47	204	67	182	18	224	149	145	15	54	14	73	20	30	58	171	74	60	20	16	171	29	108	115	107	20	148
Endogenous	BRCA2	NM_000059.3	64	66	18	43	26	7	52	658	55	41	55	60	33	78	78	78	125	25	138	101	40	115	68	130	25	184	333	141	13	55	21	83	28	34	29	124	65	61	20	17	116	43	59	123	147	24	164
Endogenous	BTG2	NM_006763.2	612	978	209	1444	204	19	935	3415	1786	803	725	1320	607	844	785	814	504	350	1070	1627	1401	2568	671	1384	348	1578	2226	4247	454	731	627	1413	256	763	351	1405	1321	680	249	158	1166	204	590	1278	8042	1296	2475
Endogenous	C5orf38	NM_001294337.1	107	57	96	520	12	9	197	853	127	224	323	456	386	279	2641	159	40	167	107	812	224	504	128	891	36	577	585	273	74	356	160	230	58	101	230	226	287	153	87	84	597	179	143	307	550	194	2097
Endogenous	CA12	NM_001218.3	238	427	593	928	753	11	566	2870	1017	2024	769	1274	624	1506	2559	1277	1824	678	6563	2250	677	1055	1245	4249	275	2673	3633	1462	169	892	648	544	235	490	733	1965	2180	428	138	308	2678	628	1832	2061	2797	747	2628
Endogenous	CACNA1D	NM_000720.3	130	129	147	171	104	4	357	550	98	77	270	84	119	211	274	182	100	184	452	450	123	275	107	290	60	276	1204	310	56	151	94	159	15	114	62	152	281	212	70	24	376	79	163	234	403	141	375
Endogenous	CACNA1H	NM_001005407.1	24	174	5	40	36	4	30	1410	26	737	27	43	19	80	149	118	248	38	357	103	27	391	141	63	16	37	182	69	15	16	15	183	14	17	13	586	24	53	9	12	48	37	33	52	37	18	198
Endogenous	CACNA2D1	NM_000722.2	74	139	25	125	577	13	69	312	74	210	109	191	204	115	443	215	185	54	189	247	79	393	131	324	100	136	404	171	28	89	59	312	62	86	39	127	313	162	76	45	288	83	219	472	286	60	249
Endogenous	CACNA2D3	NM_018398.2	13	10	11	5	1	1	11	10	19	17	20	49	8	22	13	37	29	26	20	30	21	20	25	47	10	8	24	23	9	12	8	10	22	16	20	22	39	24	13	15	29	29	27	32	26	18	22
Endogenous	CACNG1	NM_000727.3	18	10	4	4	3	5	19	133	77	31	17	92	26	24	16	84	22	28	31	36	14	126	20	24	3	26	45	31	3	5	17	31	18	34	25	88	28	11	11	7	37	13	22	29	32	13	37
Endogenous	CACNG4	NM_014405.2	238	340	21	51	42	3	606	3297	980	106	255	764	388	182	364	1008	425	241	464	665	96	1601	139	227	26	437	496	415	36	102	140	111	42	263	134	788	257	79	75	31	467	81	272	225	252	43	409
Endogenous	CACNG6	NM_031897.2	6	11	3	6	1	2	3	23	10	21	3	18	3	9	11	10	15	8	17	11	6	30	9	16	6	16	41	17	5	4	5	20	13	11	5	10	6	9	9	6	24	11	11	20	10	6	7
Endogenous	CALML5	NM_017422.4	74	134	17	23	25	5	8	48	22	44	72	282	42	39	46	58	34	33	104	92	32	268	45	7109	64	1595	1482	781	93	20	30	478	10	25	19	33	33	55	382	13	113	18	59	132	3745	19	61
Endogenous	CAMK2B	NM_001220.3	2	24	22	25	4	2	8	403	8	39	14	21	1	473	5	25	27	10	597	16	18	13	8	28	25	22	41	32	5	4	19	12	4	18	8	22	15	44	5	6	32	11	33	59	26	4	49
Endogenous	CAV1	NM_001753.4	159	95	83	394	100	32	162	563	243	179	225	367	130	403	193	245	81	149	305	460	77	760	216	596	132	224	507	361	70	99	103	608	52	101	53	358	121	379	65	49	234	117	146	546	205	143	408
Endogenous	CBLC	NM_001130852.1	32	54	24	102	23	2	62	330	50	60	51	96	25	83	59	129	67	42	336	155	32	39	45	132	37	117	201	205	31	34	13	85	13	44	26	175	68	24	18	24	132	39	63	79	109	33	163
Endogenous	CCL2	NM_002982.3	321	123	74	229	196	69	61	619	149	300	250	191	479	473	363	265	296	149	180	244	132	779	437	403	142	378	599	389	64	276	123	641	110	88	83	331	210	293	69	103	372	102	110	688	202	65	439
Endogenous	CCL21	NM_002989.2	255	106	111	20	33	34	69	231	54	174	351	151	131	236	39	173	89	51	179	168	46	340	46	458	122	155	545	187	117	112	89	547	51	105	42	150	59	482	60	31	134	71	227	290	189	55	253
Endogenous	CCL3L1	NM_021006.5	216	16	31	584	59	7	71	841	70	672	259	264	58	1357	880	178	187	120	149	273	116	318	176	124	100	172	426	602	12	71	135	319	73	129	50	59	277	219	11	19	121	18	79	184	127	40	686
Endogenous	CCL4	NM_002984.2	108	24	22	277	64	7	24	553	38	394	107	146	45	759	258	93	125	49	93	142	45	372	126	145	64	75	283	332	10	49	59	225	34	70	19	61	85	75	11	11	64	16	35	182	70	25	300
Endogenous	CCL5	NM_002985.2	391	288	70	192	80	23	100	468	146	167	191	189	457	584	255	305	792	88	143	437	157	1025	431	377	120	477	938	405	44	792	140	525	83	172	75	258	186	284	107	33	485	79	113	1331	133	62	510
Endogenous	CCL7	NM_006273.3	5	5	2	4	4	6	2	5	2	10	15	5	7	7	16	7	17	4	13	9	3	13	12	11	6	8	48	10	2	6	4	10	9	2	5	10	10	25	8	4	15	7	6	21	9	4	8
Endogenous	CCL8	NM_005623.2	29	18	9	42	24	3	18	141	19	48	43	53	29	63	52	42	57	17	61	35	14	103	45	46	15	45	104	71	4	23	18	58	13	23	8	65	35	31	18	17	58	22	21	108	35	11	48
Endogenous	CCNA1	NM_001111045.1	7	14	5	2	4	5	6	20	17	23	10	23	8	28	13	13	45	21	29	20	20	22	21	20	14	10	62	18	4	12	13	25	10	13	20	25	15	20	9	8	31	28	15	27	28	4	32
Endogenous	CCNA2	NM_001237.4	43	97	19	36	29	2	17	634	68	34	66	89	27	29	51	60	106	15	278	42	23	212	63	120	18	112	190	110	12	26	7	80	9	28	12	125	25	42	11	7	82	29	73	188	73	19	139
Endogenous	CCNB1	NM_031966.2	141	503	45	141	105	4	267	3596	173	64	182	292	178	176	275	208	228	50	993	180	74	690	249	684	38	562	1168	619	33	165	80	155	31	64	73	373	133	116	31	35	270	47	376	669	386	28	410
Endogenous	CCND1	NM_053056.2	388	3655	1477	588	1508	26	478	47767	6995	3091	946	4590	1271	1560	2133	1435	1469	673	29592	1872	683	3068	1132	2620	347	2137	4417	4856	225	446	593	1166	336	635	262	8158	1095	497	170	397	5157	607	1968	2110	8354	446	3074
Endogenous	CCND2	NM_001759.2	169	187	46	265	3	12	160	818	269	267	224	401	143	293	205	271	124	182	621	421	205	1195	182	694	93	406	465	412	50	232	114	631	21	126	41	447	210	361	95	15	267	122	121	432	226	80	680
Endogenous	CCNE1	NM_001238.1	42	41	11	37	32	7	48	677	29	33	38	82	29	91	38	88	83	19	133	64	25	164	40	102	19	91	215	112	6	25	15	44	16	15	33	92	37	30	15	13	63	16	65	114	48	10	56
Endogenous	CCNE2	NM_057749.2	54	89	23	49	10	5	34	696	105	58	47	62	64	27	79	39	72	29	219	53	27	291	46	135	19	161	143	143	4	28	17	115	19	23	30	123	30	46	13	8	78	27	81	156	58	16	103
Endogenous	CCR1	NM_001295.2	37	18	11	29	34	23	12	271	44	42	71	42	27	152	71	54	105	39	52	72	32	160	54	72	29	58	172	42	14	22	10	88	9	47	12	132	33	132	16	10	76	15	25	172	36	13	110
Endogenous	CCR2	NM_001123041.2	37	10	3	15	13	2	14	38	8	13	41	27	20	45	16	44	31	9	19	57	14	41	25	48	22	34	194	48	3	14	13	63	9	7	5	47	26	29	8	16	42	30	17	84	22	7	57
Endogenous	CCR5	NM_000579.3	52	21	10	22	21	6	26	91	22	34	49	52	22	80	59	43	98	19	33	61	33	109	63	52	17	53	205	61	10	49	8	76	18	21	17	66	30	65	17	9	55	38	22	170	41	16	123
Endogenous	CD163	NM_203416.2	115	163	113	223	79	106	125	632	136	303	786	231	239	727	308	223	311	142	198	396	97	491	277	411	131	180	556	280	55	125	87	303	48	173	58	381	181	649	90	39	436	85	119	931	189	73	397
Endogenous	CD19	NM_001770.4	32	49	11	6	13	5	10	34	14	16	31	36	50	54	16	24	19	23	30	25	9	58	23	59	15	61	70	36	10	65	14	70	22	10	13	18	21	19	13	5	35	15	21	122	34	14	35
Endogenous	CD1E	NM_030893.3	21	24	8	6	3	3	9	36	6	9	27	16	10	44	11	25	8	21	35	36	10	29	14	17	10	34	42	41	5	19	14	48	11	12	9	21	11	54	10	8	23	26	30	58	14	9	53
Endogenous	CD24	NM_013230.2	2245	1021	75	4413	414	31	1884	4302	2110	1011	1550	4469	586	5220	2985	7532	6722	3987	159	4905	1784	15844	6360	7570	235	6412	7182	2792	1567	2408	1547	1439	158	692	500	1734	1717	1054	1097	445	800	2391	1090	2722	2187	496	3952
Endogenous	CD27	NM_001242.4	88	59	16	54	12	3	21	91	24	30	73	43	78	133	38	102	60	36	34	103	26	249	81	110	42	126	166	76	5	134	38	167	23	25	20	72	39	50	19	11	122	21	30	283	33	15	58
Endogenous	CD274	NM_014143.3	35	29	6	15	4	7	15	79	22	47	39	42	36	55	46	40	71	25	29	54	23	119	51	58	15	42	83	47	6	37	17	56	20	36	23	66	33	62	16	24	98	31	29	162	31	25	64
Endogenous	CD276	NM_001024736.1	296	589	195	783	82	81	366	2186	572	685	382	581	608	798	619	788	600	383	2333	1081	442	2897	756	1320	323	1155	1915	1087	118	397	361	1643	104	347	205	1248	463	972	261	81	1069	240	427	1329	770	397	1456
Endogenous	CD34	NM_001025109.1	125	106	58	192	54	27	116	605	86	174	186	201	109	290	97	188	68	81	350	194	53	423	90	434	130	122	311	357	65	60	62	347	13	68	49	380	99	260	58	18	191	63	86	229	134	79	437
Endogenous	CD36	NM_001001548.2	140	166	143	285	7	111	47	289	44	127	308	770	99	161	61	257	88	119	157	254	12	494	256	456	490	50	651	577	102	70	107	390	73	71	71	352	63	1739	48	53	278	128	308	644	338	274	214
Endogenous	CD44	NM_001001392.1	843	410	240	2534	586	114	1581	8210	3402	1657	2179	2669	1139	2952	3182	2544	702	1388	10961	5072	1565	3475	1687	7705	488	2336	5821	4894	883	1046	311	2231	208	918	1608	3599	809	1918	461	894	3015	685	1008	2906	945	991	2963
Endogenous	CD68	NM_001251.2	278	125	112	449	209	81	151	2026	264	562	367	364	162	1035	743	416	556	259	759	804	216	1117	290	607	194	441	1272	544	52	165	90	624	84	172	87	635	263	1522	53	42	664	124	161	1667	416	73	896
Endogenous	CD84	NM_001184879.1	232	135	56	283	162	56	144	973	219	273	213	230	266	641	462	151	310	110	199	329	190	752	309	319	144	341	702	281	43	185	86	390	95	125	104	357	230	630	65	28	327	43	108	917	236	79	498
Endogenous	CD8A	NM_001768.6	128	103	19	64	30	11	22	152	83	68	59	64	154	213	103	141	209	26	89	197	26	312	120	131	40	134	327	151	20	216	59	176	56	72	47	71	80	68	53	27	155	62	46	458	71	35	178
Endogenous	CD8B	NM_172213.2	58	33	10	16	5	4	45	36	25	77	24	46	51	82	39	54	87	20	41	127	26	169	43	89	32	47	123	78	10	62	19	88	15	51	19	43	37	47	25	22	83	49	34	167	53	14	90
Endogenous	CDC14A	NM_001319210.1	27	38	7	30	1	1	33	85	103	45	35	90	12	26	50	67	13	20	251	63	5	74	20	80	17	35	110	108	9	20	13	48	11	38	7	46	19	41	13	5	40	15	37	91	40	8	51
Endogenous	CDC14B	NM_001077181.2	40	107	48	234	14	17	112	279	97	166	129	180	121	168	128	92	75	71	130	278	69	384	80	466	88	231	383	179	66	99	69	380	27	84	59	167	111	191	56	35	142	81	78	205	91	100	191
Endogenous	CDC20	NM_001255.1	36	63	13	4	1	2	16	325	35	12	42	130	18	35	49	48	114	14	223	56	15	131	39	81	13	70	208	123	5	16	12	26	9	16	12	60	13	41	3	9	55	19	49	188	76	3	84
Endogenous	CDC25A	NM_001789.2	27	32	5	8	9	2	15	251	18	7	15	30	17	41	19	30	35	7	105	7	10	75	11	56	10	31	111	74	1	4	11	25	6	7	8	54	19	17	3	8	30	13	29	57	34	9	44
Endogenous	CDC25B	XR_937181.1	254	173	56	191	103	40	185	1795	280	270	203	358	196	455	243	413	499	152	2048	440	154	744	229	580	136	347	1099	977	80	148	124	477	57	156	102	468	185	255	88	37	303	74	219	630	342	135	448
Endogenous	CDC25C	NM_001790.4	2	25	3	2	3	2	8	347	13	12	10	30	9	8	14	13	16	3	76	11	6	40	18	32	2	20	41	39	3	3	7	17	8	3	7	32	9	10	3	3	18	10	20	47	28	5	16
Endogenous	CDC6	NM_001254.3	105	134	30	30	30	11	65	1024	130	77	63	227	97	73	66	85	136	31	539	99	51	480	162	206	30	376	427	222	22	93	35	112	51	78	62	236	86	65	19	29	244	66	213	272	131	35	175
Endogenous	CDC7	NM_003503.3	93	98	26	65	102	12	28	980	209	62	120	183	103	147	134	64	249	23	334	91	104	375	144	191	40	201	430	187	8	55	54	128	29	52	80	216	104	82	38	29	163	44	93	505	185	41	230
Endogenous	CDCA5	NM_080668.3	67	75	21	28	34	5	42	516	46	36	48	64	80	43	84	48	77	27	213	54	23	202	60	119	18	147	283	191	7	36	28	72	13	31	29	79	31	27	13	6	94	22	144	150	55	27	111
Endogenous	CDCA7L	NM_001127370.2	86	45	60	50	40	5	126	658	122	193	61	168	110	201	56	92	156	62	329	191	128	101	98	715	93	227	288	403	48	74	74	90	9	30	55	96	18	139	34	32	74	49	34	299	214	42	77
Endogenous	CDCA8	NM_018101.3	8	4	8	21	3	2	13	29	5	12	6	12	1	13	13	5	19	5	19	9	7	17	9	24	10	12	306	22	5	9	7	20	8	9	13	14	12	8	8	15	17	10	9	19	16	6	13
Endogenous	CDH1	NM_004360.3	115	1450	298	757	281	6	512	6113	833	422	410	875	249	1370	535	716	1649	241	2649	730	209	8736	494	2015	200	933	1140	1055	228	242	205	1941	26	171	389	5143	128	267	88	151	1501	65	259	1334	1562	83	1318
Endogenous	CDH2	NM_001792.3	49	20	6	77	28	10	27	262	73	41	26	58	69	79	68	99	62	41	147	70	47	661	49	60	12	145	246	70	10	31	24	217	14	25	7	106	32	51	23	4	46	23	9	404	28	13	120
Endogenous	CDH3	NM_001793.3	30	46	10	25	4	6	11	764	129	51	55	165	83	51	16	194	161	81	120	233	38	389	72	433	36	131	179	155	36	67	18	311	15	72	11	224	38	102	39	33	152	58	36	264	38	30	232
Endogenous	CDH5	NM_001795.3	52	25	14	73	5	4	33	182	28	52	60	87	26	172	36	95	36	29	94	104	34	186	30	106	20	46	140	165	22	23	15	132	9	37	22	140	39	101	17	3	60	41	43	113	62	30	144
Endogenous	CDK1	NM_001786.4	123	337	30	51	121	6	103	2972	230	31	161	239	167	73	123	177	353	12	608	91	36	504	158	307	24	463	726	464	16	133	56	131	22	40	26	341	80	113	21	8	230	25	270	627	352	20	299
Endogenous	CDK4	NM_000075.3	252	203	72	289	246	6	282	1423	220	368	236	365	143	413	253	351	315	157	1311	418	124	1221	246	895	90	520	936	1186	58	128	95	561	45	118	99	628	207	290	76	46	406	118	208	932	308	93	738
Endogenous	CDK6	NM_001145306.1	78	58	28	172	84	20	214	237	59	106	77	174	104	212	113	109	113	72	199	224	91	498	100	421	71	156	291	163	35	66	44	186	28	62	29	138	70	174	56	27	104	31	57	172	92	41	265
Endogenous	CDKN1A	NM_000389.2	176	187	118	490	1616	16	128	654	399	452	247	467	174	727	673	341	459	308	992	549	329	1467	229	621	83	733	1637	538	37	246	141	1264	114	102	59	951	317	529	80	92	539	150	148	822	286	138	915
Endogenous	CDKN1B	NM_004064.3	499	973	409	657	238	35	149	4278	1159	1605	574	1103	578	1403	726	564	536	434	4105	1326	422	1693	675	1374	376	1291	2836	2050	252	479	478	620	203	383	104	1707	681	524	258	265	1182	264	584	1293	2470	397	1338
Endogenous	CDKN1C	NM_000076.2	93	123	54	233	56	12	135	434	245	216	120	237	132	187	120	175	94	111	379	252	95	370	121	444	77	230	334	217	75	125	81	315	25	81	43	309	67	254	94	35	310	147	129	187	297	124	227
Endogenous	CDKN2A	NM_000077.4	97	91	124	128	109	73	90	339	153	175	155	190	74	200	136	196	208	146	224	249	208	365	227	305	180	202	263	297	135	177	159	316	139	163	154	230	204	185	157	163	204	220	174	206	219	190	286
Endogenous	CDKN2B	NM_004936.3	25	19	16	200	3	3	55	673	125	99	94	220	77	174	200	211	276	74	251	213	75	437	191	219	27	167	307	136	15	50	39	446	21	98	35	266	87	75	22	14	103	51	74	232	71	62	241
Endogenous	CDKN2C	NM_078626.2	58	70	44	54	20	11	102	760	112	144	117	215	63	111	75	114	105	44	481	159	44	289	91	211	63	223	339	178	28	77	84	186	27	65	36	154	49	103	44	20	124	42	102	164	200	61	184
Endogenous	CDKN2D	NM_001800.3	50	81	35	104	28	18	59	647	154	108	93	121	72	137	115	154	168	63	630	122	75	165	85	141	33	199	533	110	36	78	40	124	38	39	38	133	80	62	41	24	160	56	105	160	120	56	154
Endogenous	CDKN3	NM_005192.3	26	68	7	14	3	3	9	291	36	13	27	53	14	23	33	11	78	10	110	22	13	101	17	56	13	55	90	113	10	27	8	26	12	8	15	75	19	17	9	9	35	16	37	118	29	5	60
Endogenous	CEACAM5	NM_004363.4	7	335	5	217	6	1	1	63	13	299	12	184	77	26	47	120	62	80	192	10	22	350	28	37	108	112	31	75	6	25	1	142	25	14	289	848	76	3	6	11	333	15	69	21	105	7	174
Endogenous	CEACAM6	NM_002483.6	25	49	14	518	16	4	7	114	141	580	16	1456	193	386	189	197	245	340	4026	36	180	2827	62	4885	438	1260	114	1918	838	91	1	643	104	36	705	1718	223	10	9	20	950	334	328	217	382	12	1410
Endogenous	CENPF	NM_016343.3	242	409	68	129	36	14	248	3228	243	68	239	482	216	100	284	175	330	49	1230	167	104	612	265	337	35	949	630	451	26	189	72	279	54	84	111	446	149	97	53	27	220	96	464	505	534	38	627
Endogenous	CEP55	NM_018131.3	65	129	18	20	22	5	20	739	83	20	52	87	106	43	63	74	95	17	242	39	31	202	105	119	15	273	362	114	5	79	20	55	20	25	25	117	46	60	12	9	94	6	183	165	150	6	106
Endogenous	CETN2	NM_004344.1	189	159	113	389	322	11	299	1579	277	345	263	409	244	521	386	376	414	140	1397	455	191	2210	257	1022	116	815	839	1093	94	205	143	649	34	125	181	680	220	224	54	55	508	70	291	729	568	99	782
Endogenous	CFD	NM_001317335.1	759	209	288	294	91	236	358	622	307	762	842	3950	391	556	340	629	257	296	1030	651	205	442	697	1245	396	313	1592	394	545	273	169	503	133	311	188	462	4897	692	291	167	779	184	852	1055	872	321	881
Endogenous	CHAD	NM_001267.2	57	1257	112	60	29	3	58	54	28	224	83	366	51	474	58	419	50	143	4177	161	54	20	88	780	346	314	514	403	75	38	31	17	40	54	78	259	62	43	22	27	586	80	376	55	1589	23	399
Endogenous	CHEK2	NM_001005735.1	65	26	10	46	21	4	75	358	53	45	67	97	30	85	59	53	45	20	172	85	27	312	51	205	20	122	158	210	24	32	18	100	14	32	27	161	67	65	13	8	86	20	95	168	96	24	162
Endogenous	CHI3L1	NM_001276.2	31	52	6	9	4	15	12	33	37	32	263	238	114	37	61	89	44	16	59	147	11	284	38	390	27	105	124	255	20	58	10	54	7	47	37	47	20	2119	15	6	47	200	26	155	32	8	119
Endogenous	CHIT1	NM_003465.2	11	14	13	12	1	3	11	16	27	84	16	23	5	21	31	12	29	12	14	121	8	102	47	37	21	21	89	201	35	25	3	60	18	24	92	23	19	2208	21	13	47	27	11	170	27	9	51
Endogenous	CHRNA5	NM_000745.3	8	23	3	6	12	10	7	50	15	14	17	36	5	32	18	38	26	16	42	12	15	36	22	34	16	29	38	20	1	19	12	33	29	10	15	24	18	17	12	15	39	35	24	31	22	13	20
Endogenous	CKB	NM_001823.4	47	76	16	80	47	4	50	58	246	101	75	85	20	856	74	192	110	38	440	82	86	339	45	69	52	250	95	108	19	18	61	109	18	66	74	73	34	88	12	20	68	33	60	99	275	30	384
Endogenous	CKMT1A	NM_001015001.1	45	14	11	11	4	1	35	2146	53	22	10	93	29	25	5	164	120	42	119	96	28	85	9	194	10	95	653	171	38	34	15	55	21	21	25	145	78	33	22	11	108	36	59	65	87	9	130
Endogenous	CKS1B	NM_001826.2	365	672	100	504	133	17	588	4109	311	309	331	731	179	455	498	402	576	172	2532	606	341	1215	344	1461	142	1205	1232	1894	98	194	93	657	45	120	125	1259	370	248	84	61	616	145	499	1238	797	139	1528
Endogenous	CLDN1	NM_021101.3	44	17	26	91	29	4	30	391	92	44	54	76	38	110	124	72	33	46	96	100	82	459	80	98	39	168	143	114	5	30	18	143	24	23	15	108	137	41	19	17	70	16	23	50	41	23	414
Endogenous	CLDN3	NM_001306.3	99	343	29	96	88	3	61	214	105	116	68	304	22	205	106	252	189	104	911	165	42	259	120	163	73	175	346	236	39	45	21	197	20	31	80	268	37	39	17	13	140	47	92	140	207	34	106
Endogenous	CLDN4	NM_001305.4	1416	4327	592	3362	3221	19	2104	15745	2855	3893	1012	4323	899	6678	2039	4254	3272	1800	11561	3687	2002	7262	1007	5920	1285	5504	5625	5334	1161	1179	1121	3386	561	1090	869	3446	1957	857	721	479	4406	420	1470	3613	10482	560	3403
Endogenous	CLDN7	NM_001185022.1	285	507	340	591	129	12	595	1470	248	535	286	473	160	2374	523	692	543	372	4082	848	431	595	327	1104	253	1621	2703	1461	166	353	177	551	97	153	249	600	481	236	169	246	890	345	495	801	848	120	1359
Endogenous	CLEC14A	NM_175060.1	56	62	27	98	8	10	57	254	53	122	71	96	39	207	60	122	62	53	138	105	29	208	54	178	40	105	290	178	34	52	55	139	16	42	42	200	70	125	44	14	114	48	45	131	67	32	191
Endogenous	CLEC5A	NM_013252.2	27	10	10	38	6	5	46	130	41	48	52	31	36	108	141	27	43	36	65	47	36	165	28	68	34	47	34	66	6	24	12	86	16	26	23	73	89	32	20	13	40	28	24	92	23	28	111
Endogenous	CMKLR1	NM_004072.2	56	48	25	48	11	27	26	179	41	105	106	119	56	292	97	89	107	32	79	203	30	253	114	167	59	76	271	122	14	55	29	140	32	57	39	144	90	131	37	14	161	30	52	344	84	33	107
Endogenous	CNTFR	NM_147164.2	5	30	9	4	2	7	7	164	9	13	35	35	14	29	11	24	15	24	41	21	11	34	11	36	18	7	27	25	15	6	23	20	11	17	9	13	12	23	21	24	20	25	21	12	19	18	22
Endogenous	COL11A1	NM_001854.3	168	9	17	1340	520	8	206	540	856	137	122	301	347	252	823	13	170	553	359	403	678	3060	512	891	13	1107	1119	205	4	145	37	2137	17	30	26	532	574	152	108	9	141	2	10	1502	12	160	968
Endogenous	COL27A1	NM_032888.3	63	238	70	116	36	16	151	312	82	162	146	295	113	66	217	284	45	53	799	324	95	554	97	302	85	172	261	311	90	63	40	248	20	131	203	427	194	111	83	84	218	91	193	191	134	122	439
Endogenous	COL2A1	NM_001844.4	28	56	16	60	33	3	31	185	196	81	49	79	50	111	85	259	135	38	888	128	41	210	42	147	43	146	201	126	6	42	32	188	21	35	35	105	57	72	22	24	103	22	52	116	87	32	131
Endogenous	COL4A6	NM_001287758.1	13	12	9	81	78	1	7	22	22	11	49	40	31	27	45	30	26	19	38	42	17	25	20	52	16	39	50	41	5	26	15	123	10	17	6	57	14	14	14	52	54	22	13	59	18	9	54
Endogenous	COL6A3	NM_004369.3	1746	2519	785	5061	2490	357	3167	8917	4263	4744	3728	3383	2728	3527	3182	4823	867	2939	4623	10017	1969	21511	3694	11422	3487	5404	12845	7251	314	2310	2227	14509	423	2408	700	6727	2550	7038	1833	236	2527	473	1890	10184	5162	1625	6935
Endogenous	COL7A1	NM_000094.3	60	99	36	121	115	23	56	518	140	136	70	314	182	176	107	355	120	69	346	436	68	283	170	300	70	204	266	148	26	78	89	270	50	121	41	358	71	204	46	20	182	80	93	127	109	25	658
Endogenous	COL9A3	XM_011528545.1	8	12	6	16	5	7	19	24	37	14	15	53	18	34	9	40	16	19	51	61	4	29	22	61	22	35	43	15	5	11	17	38	10	32	9	30	4	15	18	6	34	10	25	15	22	8	193
Endogenous	COLEC12	NM_130386.2	48	53	24	126	31	18	92	2180	87	65	212	222	63	98	74	69	35	94	94	137	86	327	39	248	34	134	201	222	57	39	38	269	12	29	73	140	56	200	29	21	62	34	40	205	74	55	136
Endogenous	COMP	NM_000095.2	84	46	44	448	69	44	168	1287	712	125	289	440	389	297	693	371	350	376	440	684	632	2666	731	991	235	829	1453	340	20	195	230	2365	73	66	34	832	544	161	137	27	283	43	65	685	177	289	467
Endogenous	CPA3	NM_001870.2	59	11	31	132	20	3	58	389	173	31	106	58	71	117	72	50	50	45	60	159	12	501	53	164	20	38	175	128	19	21	35	180	13	35	17	240	25	47	15	11	112	21	108	339	208	10	191
Endogenous	CREBBP	NM_001079846.1	258	414	119	438	161	25	480	1197	519	470	323	479	600	420	354	268	385	331	1857	481	402	1259	353	1094	187	1269	986	898	135	297	173	715	40	182	359	699	345	516	140	56	605	75	280	643	773	215	797
Endogenous	CRYAB	NM_001885.2	61	68	29	75	8	10	50	256	125	63	106	669	100	162	73	128	59	68	257	352	63	292	100	911	52	108	397	246	69	71	51	299	38	90	25	144	44	159	61	40	155	105	69	244	99	64	218
Endogenous	CSF3R	NM_000760.3	299	107	69	287	50	48	399	430	207	299	240	379	152	651	519	219	424	154	2341	664	529	472	258	312	211	468	839	268	116	122	111	271	129	170	154	345	671	566	176	69	573	113	233	361	656	187	649
Endogenous	CTSW	NM_001335.3	58	53	4	18	30	9	15	48	25	30	30	35	63	65	35	32	63	25	30	69	23	150	62	42	17	51	197	68	6	46	21	40	21	19	7	52	37	48	14	12	72	18	31	174	36	14	35
Endogenous	CXADR	NM_001207063.1	103	80	54	244	72	5	89	269	210	120	188	198	182	291	158	51	12	46	59	234	97	1047	138	680	72	261	238	272	49	92	109	308	21	54	84	186	61	138	68	18	224	66	53	147	38	162	305
Endogenous	CXCL10	NM_001565.3	270	113	19	66	135	4	55	1113	140	111	126	98	275	151	162	68	774	12	61	72	71	1381	295	139	35	295	197	190	7	274	57	581	18	61	33	533	62	61	28	3	464	12	48	1704	38	10	618
Endogenous	CXCL12	NM_199168.3	466	370	291	1099	558	160	326	1154	902	795	1503	1671	624	1014	348	922	235	697	736	1511	601	3196	540	1997	646	1068	2735	942	329	576	463	1531	137	323	127	599	755	1411	305	157	671	328	508	1019	852	285	979
Endogenous	CXCL13	NM_006419.2	309	329	146	13	14	4	11	31	41	33	61	49	103	42	18	46	125	172	50	21	22	96	26	14523	2239	15069	46	64	8	1701	32	279	18	13	28	54	12	109	106	6	138	18	19	371	27	10	127
Endogenous	CXCL5	NM_002994.4	1	1	8	1	1	1	1	7	6	8	9	33	7	8	6	5	12	5	9	7	7	13	4	69	6	7	32	7	7	8	3	11	5	1	7	7	10	18	2	5	7	15	7	14	10	4	15
Endogenous	CXCL8	NM_000584.3	8	9	10	13	9	2	8	36	6	36	16	26	18	23	66	20	37	28	36	28	22	79	17	30	8	60	43	56	3	28	8	41	17	14	15	26	27	24	17	3	33	38	9	144	17	15	39
Endogenous	CXCL9	NM_002416.2	665	512	51	116	147	20	132	860	85	161	214	150	1369	352	252	276	2662	55	171	233	154	1284	374	211	103	1031	834	261	29	2171	181	811	44	162	111	211	111	237	43	7	785	38	88	5643	101	43	506
Endogenous	CXCR6	NM_006564.1	45	33	7	15	20	7	9	58	24	39	26	33	30	62	38	41	78	26	46	64	24	74	29	47	22	41	125	29	13	37	16	62	23	23	20	36	30	26	21	13	60	46	27	130	32	11	87
Endogenous	CXXC5	NM_016463.5	516	2108	475	1150	926	67	960	19304	1114	2313	825	1794	2164	3887	2504	2325	2897	1063	7639	2984	833	4642	2098	4411	668	4380	6582	3719	283	983	564	2399	301	820	426	2288	1365	1162	420	278	3251	583	2010	2689	3540	525	3314
Endogenous	CXorf36	NM_024689.2	49	31	19	69	6	9	20	162	34	61	99	71	24	131	45	92	43	29	115	89	26	198	47	182	41	48	166	199	24	38	32	157	15	27	25	176	42	136	22	15	86	67	52	89	69	27	189
Endogenous	CYBB	NM_000397.3	386	173	132	426	67	56	176	1127	272	457	484	340	265	1745	775	322	443	159	276	619	277	1008	401	585	311	559	891	478	65	308	106	585	96	208	103	612	263	622	94	31	646	111	167	1386	297	112	943
Endogenous	CYP4F3	NM_000896.2	10	14	8	3	1	3	7	151	13	5	7	18	7	17	10	9	16	12	26	18	9	10	10	19	5	23	40	15	6	7	6	7	11	10	11	13	12	7	6	9	15	12	12	20	21	12	9
Endogenous	DCN	NM_001920.3	1415	1763	667	6560	964	193	2750	4380	4147	2766	3770	5291	1931	3441	3483	4006	824	1920	1980	8458	2171	13669	3573	10538	2145	3616	7484	5569	711	1380	2188	13719	367	1514	339	4483	2292	4992	1367	403	2435	795	1400	5697	2699	1500	5773
Endogenous	DDB2	NM_000107.2	185	316	248	413	266	89	202	702	396	682	413	715	585	664	952	462	311	234	1070	955	567	830	633	864	354	715	3272	762	238	435	397	828	353	420	571	677	674	431	418	425	846	270	517	693	1203	442	777
Endogenous	DDR2	NM_006182.2	198	180	77	373	174	49	262	618	282	269	360	379	336	358	319	401	138	235	408	671	241	1172	302	668	282	431	1002	379	75	229	218	850	66	187	112	421	238	405	133	68	288	103	173	617	327	218	527
Endogenous	DDX39A	NM_005804.3	273	295	71	248	31	37	238	1319	242	289	222	395	134	265	367	389	514	141	913	515	167	679	222	578	94	415	884	554	97	144	84	350	67	133	137	468	274	190	99	91	364	140	385	489	415	133	536
Endogenous	DEPDC1	NM_001114120.2	24	71	13	24	6	4	36	170	43	33	45	109	36	52	66	63	103	28	243	39	18	81	24	98	13	85	213	126	8	21	23	69	10	19	26	111	33	43	17	11	57	28	37	162	87	19	101
Endogenous	DHRS2	NM_182908.4	60	4573	2	17	19	1	6	77	971	22	278	238	243	19	435	84	182	34	106	4052	14	1313	583	55	11	37	6638	54	50	19	354	56	58	446	36	622	230	577	24	274	723	253	140	40	239	16	127
Endogenous	DKK1	NM_012242.2	9	5	3	5	2	4	2	15	8	11	15	9	5	19	22	14	38	12	13	13	19	62	7	15	3	47	20	100	5	5	8	14	5	9	3	16	12	17	8	6	21	22	10	17	9	4	55
Endogenous	DKK2	NM_014421.2	11	9	11	38	6	2	25	73	36	15	16	26	22	36	23	53	20	24	29	29	12	45	21	60	19	26	52	30	11	7	24	82	11	7	11	38	13	18	12	8	27	23	19	26	25	26	20
Endogenous	DLGAP5	NM_014750.4	29	43	10	9	4	3	16	511	24	7	21	41	33	23	28	23	101	8	73	17	13	100	32	59	7	68	136	85	6	13	11	30	7	8	9	106	17	16	5	4	34	15	57	124	68	2	63
Endogenous	DLL1	NM_005618.3	41	36	21	137	27	6	20	129	51	87	85	141	50	90	49	126	29	23	263	141	37	221	57	177	70	90	269	108	30	56	45	89	14	53	20	104	36	92	32	37	74	34	49	73	75	35	163
Endogenous	DLL3	NM_203486.2	9	11	6	7	4	7	6	54	14	9	10	16	3	28	13	6	17	7	63	11	8	28	11	20	7	11	28	22	3	7	8	18	13	10	12	9	13	14	2	5	8	27	13	17	14	6	12
Endogenous	DLL4	NM_019074.2	37	40	18	57	21	4	33	280	45	96	44	79	35	189	92	80	61	41	141	98	48	263	43	158	24	76	260	120	27	40	37	198	18	46	32	119	62	155	27	10	80	36	36	124	56	30	138
Endogenous	DNAJC12	NM_021800.2	72	195	124	34	187	3	184	475	957	510	263	1085	180	1880	232	702	592	331	4116	634	343	174	127	1098	104	1274	241	864	164	348	176	92	50	161	54	1369	174	84	38	41	789	218	207	573	1241	152	705
Endogenous	DPT	NM_001937.4	148	76	154	247	125	54	353	203	93	177	132	230	258	177	117	222	84	93	100	375	51	1072	200	564	252	231	363	291	80	109	114	689	37	78	35	124	134	576	91	23	173	74	182	471	223	261	198
Endogenous	DSC2	NM_024422.3	74	66	17	444	38	7	117	607	76	92	104	265	93	75	69	123	304	62	674	149	63	465	66	494	52	266	137	267	73	102	25	225	19	26	26	152	94	110	31	18	173	58	132	176	112	45	193
Endogenous	DTX1	NM_004416.2	34	48	12	22	19	7	12	45	16	53	46	53	35	26	17	66	18	15	57	77	17	73	21	76	36	36	103	73	13	43	39	68	11	22	18	52	15	103	16	7	59	35	43	69	50	18	59
Endogenous	DTX3	NM_178502.3	157	247	88	297	202	26	282	1030	218	688	291	535	170	524	339	492	453	174	1338	643	174	519	333	656	141	397	1155	607	117	152	135	471	59	163	158	584	286	252	137	50	360	123	181	515	513	148	595
Endogenous	DTX4	NM_015177.1	98	38	18	107	11	6	47	259	48	83	73	116	44	151	131	132	82	77	159	195	88	303	64	194	60	144	444	161	33	56	26	140	13	33	32	126	71	147	72	25	66	56	53	209	31	42	219
Endogenous	DUSP4	NM_057158.3	228	230	313	3706	185	10	187	1458	374	270	1784	332	80	11615	1934	402	78	240	5990	2676	154	1256	156	6493	288	570	3885	1105	239	300	172	337	67	352	173	118	1049	154	432	271	2008	612	351	560	496	655	1616
Endogenous	DUSP6	NM_022652.2	175	151	114	308	11	18	149	745	197	216	278	718	167	439	332	331	111	122	1309	517	110	1711	129	1041	108	281	894	763	122	131	230	364	54	197	100	225	181	392	72	95	353	148	231	290	351	111	852
Endogenous	E2F1	NM_005225.2	54	103	16	26	23	4	57	441	54	45	32	94	26	63	42	76	73	8	355	42	15	192	50	72	17	94	171	63	5	25	14	78	11	26	40	99	40	31	10	13	80	19	95	149	94	5	70
Endogenous	E2F5	NM_001083588.1	61	72	26	57	77	4	72	309	103	79	37	75	28	152	48	93	93	78	292	83	33	253	42	167	17	156	142	172	23	32	15	99	28	38	28	140	56	34	17	27	100	43	38	165	76	29	117
Endogenous	ECM2	NM_001197295.1	147	166	77	849	222	41	363	625	358	329	276	520	346	516	501	343	73	229	251	889	186	1454	416	765	142	394	913	330	83	150	144	1236	69	117	68	512	270	394	96	42	322	81	214	639	243	178	512
Endogenous	EDN1	NM_001955.2	194	57	36	131	55	8	207	179	34	61	96	264	454	88	98	106	166	50	105	152	54	825	106	279	41	174	346	316	56	49	72	363	31	107	21	70	93	83	67	38	267	52	64	193	88	31	384
Endogenous	EDNRB	NM_000115.3	30	29	17	25	10	5	20	74	18	24	55	118	15	66	19	22	16	13	103	73	10	91	24	199	23	23	110	80	16	29	15	62	9	36	6	38	23	91	19	11	74	50	33	56	46	26	72
Endogenous	EFNA3	NM_004952.4	162	34	20	222	53	1	35	107	27	89	90	69	36	309	206	65	201	76	129	201	122	95	85	262	49	407	662	154	49	67	125	235	24	41	111	107	55	46	53	64	103	38	44	171	137	18	237
Endogenous	EFNA5	NM_001962.2	55	34	37	58	6	6	69	46	84	149	120	149	69	160	53	142	42	64	5769	226	49	102	65	903	70	226	248	380	61	63	73	104	39	78	39	115	69	77	72	25	77	132	128	152	115	33	251
Endogenous	EGF	NM_001178130.2	20	6	11	66	18	7	16	86	136	158	61	268	15	45	40	17	52	6	60	29	11	21	42	357	33	33	148	83	44	18	18	46	20	23	25	126	33	41	21	13	29	21	65	159	92	14	127
Endogenous	EGFR	NM_005228.3	83	96	34	48	7	18	54	100	78	92	96	258	111	93	23	163	51	53	125	254	33	436	52	385	94	81	354	168	44	49	69	213	33	108	29	94	45	155	51	35	85	51	80	151	148	51	109
Endogenous	EGLN2	NM_053046.3	720	667	1250	857	665	53	1502	3555	501	4049	965	973	912	1161	2080	1263	1003	478	7643	1441	638	3156	811	2236	506	1835	3263	2406	310	661	671	863	211	484	1419	1228	1121	666	314	421	2154	262	813	1421	953	542	2084
Endogenous	EGLN3	NM_001308103.1	149	40	35	164	103	8	178	660	98	160	170	73	85	100	208	121	202	106	137	138	123	1313	118	245	32	185	607	599	43	78	33	683	11	52	23	331	145	140	26	21	190	24	85	1051	174	35	766
Endogenous	EIF2AK3	NM_001313915.1	139	138	76	253	189	4	170	664	175	269	195	279	243	255	192	286	235	100	1019	238	83	1069	172	608	87	391	428	691	77	139	76	373	28	94	77	389	158	179	59	32	313	93	187	344	405	107	414
Endogenous	EIF3B	NM_003751.3	253	378	50	201	45	7	207	1420	230	292	212	296	94	367	180	253	260	137	883	451	218	921	214	980	121	660	780	850	88	150	46	431	21	108	86	601	178	221	79	29	366	114	233	959	344	79	584
Endogenous	EIF4E2	NM_004846.3	534	452	252	704	695	78	901	1551	593	932	551	890	399	1140	684	707	822	454	1849	1123	405	1951	607	1440	357	1248	1819	1421	189	445	261	1090	143	345	264	907	481	633	231	174	787	314	644	1038	860	172	1315
Endogenous	EIF4EBP1	NM_004095.3	263	595	160	342	90	28	222	4878	479	257	204	293	240	441	355	373	568	247	983	487	185	993	329	1246	121	650	1062	761	75	242	209	915	35	135	109	482	202	343	107	46	403	108	218	748	431	85	510
Endogenous	ELF3	NM_004433.4	667	3237	449	2288	262	8	1641	8715	743	3997	817	2063	852	5443	1501	1236	1667	762	4646	2769	1368	5577	684	4677	883	2001	4418	2570	859	943	1444	2822	744	941	1750	1153	1903	559	984	576	2339	636	1009	2141	13912	2013	1732
Endogenous	ELK3	NM_001303511.1	240	262	155	404	77	48	281	909	426	300	284	377	378	440	274	372	179	313	711	494	278	1364	307	819	221	740	869	610	122	425	221	811	33	169	127	701	287	551	162	48	458	133	224	592	436	185	849
Endogenous	ELOVL2	NM_017770.3	65	411	14	142	21	7	223	3688	563	60	261	176	162	35	79	337	99	118	773	407	57	107	181	349	21	172	388	164	19	80	48	86	35	82	17	311	92	49	33	102	580	171	286	269	580	64	371
Endogenous	EMCN	NM_001159694.1	52	38	15	35	16	7	28	88	30	50	47	47	18	69	15	51	34	29	80	62	23	111	40	112	63	39	74	149	20	33	24	126	15	34	22	159	48	119	25	10	71	43	34	66	68	33	108
Endogenous	ENO1	NM_001428.3	1320	874	279	1032	1160	94	973	5824	1567	971	1201	1829	889	1707	1335	1346	3992	1392	2737	2328	839	6798	954	6173	593	4963	5092	4895	403	1498	529	2674	181	684	269	2726	692	1850	347	168	2107	283	683	6551	1329	295	3396
Endogenous	ENPP2	NM_001040092.2	137	105	53	50	68	35	61	169	91	110	379	349	138	189	70	264	122	101	159	178	61	309	99	380	116	126	472	277	90	92	91	272	33	82	38	169	75	280	64	42	164	103	126	251	133	68	177
Endogenous	EP300	NM_001429.3	602	630	342	873	476	88	717	4762	1011	855	972	1255	844	1818	1214	1467	631	541	2295	1907	718	2293	593	2262	427	1684	2762	1399	444	675	464	1450	191	578	484	1803	843	730	370	373	1270	378	758	1704	1037	695	1454
Endogenous	EPAS1	NM_001430.4	214	147	114	352	45	15	184	827	212	367	299	350	180	723	346	425	194	181	1073	580	194	986	197	1186	171	356	606	673	90	146	100	431	66	170	92	521	207	458	97	93	308	129	141	519	219	136	737
Endogenous	ERBB2	NM_004448.2	713	613	582	1757	682	17	1109	4758	1048	3454	1305	1799	363	2072	1005	852	1297	726	5670	1861	677	4071	775	2611	229	2192	2572	2246	585	818	287	1897	191	463	734	1865	841	585	350	284	1689	514	871	822	1053	654	2499
Endogenous	ERBB4	NM_001042599.1	58	85	52	172	132	8	121	722	171	38	111	57	34	18	110	134	296	99	444	178	170	141	14	347	32	389	370	828	113	162	27	97	22	40	18	405	113	36	25	38	142	58	30	107	50	116	237
Endogenous	ERCC1	NM_001983.3	125	141	96	264	159	22	244	730	174	332	214	359	86	486	294	253	212	130	723	575	134	570	188	779	149	258	745	628	90	126	112	356	48	140	119	340	231	233	92	84	387	127	220	432	394	124	503
Endogenous	EREG	NM_001432.2	11	10	6	7	2	2	2	13	5	15	8	20	68	18	17	12	12	133	2799	30	59	171	19	629	7	107	55	1419	11	39	7	187	12	12	6	7	30	244	8	47	24	13	14	26	24	8	172
Endogenous	ESPL1	NM_012291.4	57	116	12	14	14	5	40	838	51	36	44	116	26	49	61	78	132	20	239	30	31	164	65	74	12	98	288	97	15	29	9	48	18	31	30	131	46	16	18	16	85	37	94	173	126	10	112
Endogenous	ESR1	NM_000125.2	273	1142	440	3025	1028	4	780	5327	1435	1327	2543	2042	812	1427	7960	3184	3660	367	6219	4923	351	1032	2453	4684	521	2618	1292	6202	361	868	339	2127	353	593	2771	2367	2504	578	45	688	5364	945	2134	2090	4009	293	5054
Endogenous	ETV4	NM_001079675.1	11	107	30	23	6	5	52	36	14	72	44	177	26	20	36	68	11	23	1275	144	18	288	37	320	18	48	96	124	42	30	9	21	5	38	42	13	45	43	11	19	80	90	41	29	25	20	100
Endogenous	ETV7	NM_001207035.1	9	9	4	13	5	1	6	75	2	20	15	11	28	24	17	11	37	6	26	12	13	37	14	30	9	28	83	25	2	12	4	37	3	6	10	43	10	13	9	6	51	9	13	79	15	10	42
Endogenous	EXO1	NM_006027.3	68	69	19	36	18	4	52	1102	40	30	57	125	48	35	85	75	93	18	274	56	21	119	109	117	16	214	183	213	11	51	16	77	22	38	60	168	69	24	16	13	75	50	156	182	80	16	133
Endogenous	EYA1	NM_172059.2	3	2	7	4	1	1	2	7	7	11	6	26	4	4	2	10	7	2	8	6	8	16	14	13	8	16	25	11	6	13	6	13	5	6	7	12	18	9	5	6	36	14	8	18	18	8	7
Endogenous	EYA2	NM_005244.4	66	103	16	214	43	15	78	383	56	214	86	293	122	346	148	73	35	70	123	316	79	793	87	518	48	67	648	83	39	55	46	267	21	77	32	104	80	116	96	17	95	56	70	393	129	97	114
Endogenous	EYA4	NM_001301012.1	5	4	3	26	9	5	15	10	9	35	14	10	20	11	10	17	69	13	16	22	14	18	35	18	7	19	62	9	6	8	4	30	5	5	7	20	37	16	9	5	22	8	13	33	11	7	14
Endogenous	F3	NM_001993.4	87	64	21	52	21	14	101	754	134	108	144	152	80	349	41	231	170	123	144	220	34	307	61	367	56	224	331	84	118	75	28	157	56	95	22	320	92	160	66	26	136	58	91	234	104	30	253
Endogenous	FAM124B	NM_001122779.1	34	26	38	46	26	20	35	70	31	48	42	48	27	67	43	51	55	33	46	39	31	88	43	55	37	51	117	68	20	32	35	68	26	39	29	80	38	87	27	23	36	66	56	68	48	40	79
Endogenous	FAM198B	NM_001031700.2	733	1090	1171	1959	517	92	791	2521	1685	5889	1216	1747	1156	3773	2015	1146	676	645	86751	2493	642	4569	1166	2500	536	4787	3143	6168	372	726	478	3114	285	542	1580	1562	1101	1632	317	227	2262	420	1242	2456	2605	378	3413
Endogenous	FAM214A	NM_019600.3	171	458	170	287	108	3	141	478	287	317	334	214	114	202	271	97	52	218	1024	499	181	414	602	1810	124	1886	666	1758	130	414	152	341	52	86	130	500	208	174	77	63	538	274	286	497	559	147	927
Endogenous	FAM83D	NM_030919.2	35	96	5	16	11	3	31	606	57	10	44	68	23	20	48	27	97	8	429	21	13	316	20	71	8	102	133	91	6	21	15	44	5	19	12	73	18	14	5	4	37	20	71	187	78	5	72
Endogenous	FANCF	NM_022725.2	82	103	28	182	163	11	194	1026	192	166	140	243	83	332	198	187	204	98	628	279	108	181	118	371	66	413	462	610	47	113	36	222	22	57	86	389	127	83	57	41	238	81	149	396	194	61	323
Endogenous	FAP	NM_004460.2	112	86	25	282	3	12	153	717	134	283	254	203	65	234	232	267	68	131	282	452	103	1348	166	429	97	170	483	517	19	57	49	775	5	124	33	490	147	230	97	10	125	43	82	501	188	59	507
Endogenous	FBN1	NM_000138.3	416	352	144	2172	461	76	554	2103	1221	520	579	827	1009	711	1225	720	290	748	952	2023	855	6130	1054	2469	583	1640	2267	1215	80	597	517	4042	80	335	151	1573	708	881	346	29	599	106	292	2060	570	567	1607
Endogenous	FGF1	NM_033137.1	57	44	14	110	21	1	27	244	94	58	38	174	97	83	79	73	45	82	164	142	95	457	115	281	32	149	255	118	27	54	24	175	32	53	21	136	87	77	35	25	111	44	39	148	56	35	176
Endogenous	FGF10	NM_004465.1	38	20	135	114	9	5	36	29	60	54	54	190	31	74	244	51	11	32	1492	90	35	76	40	999	28	84	210	560	120	15	28	195	7	19	13	24	19	57	14	30	396	191	56	23	21	27	349
Endogenous	FGF12	NM_004113.5	20	16	4	136	4	4	8	193	23	32	25	27	16	37	124	40	107	18	77	32	16	118	21	48	4	35	146	53	7	15	11	69	7	22	10	35	12	22	13	13	23	6	25	45	35	9	40
Endogenous	FGF13	NM_001139498.1	25	8	11	27	1	2	34	79	36	61	25	42	9	32	17	29	32	29	99	29	15	82	24	53	16	36	44	110	11	19	8	49	18	25	38	76	38	26	11	11	41	38	36	69	55	19	57
Endogenous	FGF18	NM_003862.2	14	22	18	59	11	10	57	68	32	34	42	51	37	55	53	78	37	38	52	121	34	112	50	72	39	45	280	55	7	35	48	186	15	38	18	54	28	44	28	24	63	32	23	60	31	58	67
Endogenous	FGF2	NM_002006.4	26	29	13	214	13	6	18	43	21	23	40	93	52	72	90	42	19	17	24	82	12	90	49	101	24	36	119	75	21	31	28	86	15	49	66	42	32	65	24	86	83	26	56	39	44	39	145
Endogenous	FGF7	NM_002009.3	86	94	24	117	1	8	43	42	125	66	127	108	59	99	40	74	49	54	103	84	52	313	59	288	50	112	197	157	27	39	47	263	20	29	21	68	63	249	36	27	79	67	58	149	80	33	143
Endogenous	FGF9	NM_002010.2	2	3	4	1	1	1	2	15	2	4	6	8	1	8	4	6	8	3	9	6	1	7	5	12	6	5	29	11	1	3	8	8	1	2	5	6	2	2	4	6	6	7	5	8	8	5	3
Endogenous	FGFR2	NR_073009.1	186	180	127	217	24	11	122	256	80	139	285	318	77	100	268	159	72	82	1441	185	69	485	94	772	89	411	491	793	118	65	199	161	32	66	137	118	133	91	142	51	280	72	136	144	358	109	157
Endogenous	FGFR3	NM_022965.2	25	144	20	60	84	6	54	1556	136	494	295	341	24	141	138	412	353	58	2314	805	86	302	128	50	50	288	240	103	64	81	45	104	44	143	94	193	238	80	28	166	653	263	658	112	680	20	634
Endogenous	FGFR4	NM_002011.3	181	30	8	28	19	1	70	4534	41	44	114	47	20	466	27	70	324	37	61	125	51	565	43	105	22	133	4274	132	290	44	92	174	15	33	9	57	42	148	108	19	38	90	143	89	38	18	391
Endogenous	FGL2	NM_006682.2	88	54	7	43	8	11	50	285	67	79	94	84	54	146	44	47	97	31	56	97	46	254	74	151	55	94	104	131	10	47	24	213	14	21	11	161	53	118	15	9	147	13	47	233	58	24	203
Endogenous	FHL1	NM_001449.4	126	94	44	204	64	36	143	284	127	141	195	389	125	197	126	176	49	110	166	254	75	575	156	318	144	111	346	252	75	54	74	461	36	58	66	172	85	273	41	36	122	62	120	738	195	105	284
Endogenous	FLI1	NM_001167681.2	100	92	37	114	34	9	65	319	134	101	134	119	135	229	108	119	86	81	131	168	76	325	87	180	70	257	308	165	31	141	53	191	27	65	30	236	90	215	36	12	140	53	50	270	99	54	300
Endogenous	FLNC	NM_001458.4	60	47	24	87	37	21	76	135	74	90	70	96	53	60	43	111	48	45	64	209	44	275	63	174	51	82	258	114	24	32	43	237	18	61	28	158	55	132	46	13	56	27	45	229	90	44	114
Endogenous	FLRT3	NM_013281.2	53	51	16	229	77	6	35	168	42	15	76	112	138	26	54	24	25	35	364	59	56	156	45	91	38	213	462	106	20	171	37	53	9	24	20	170	13	27	34	13	66	35	32	79	52	13	145
Endogenous	FLT3	NM_004119.2	20	69	24	13	1	6	10	291	50	39	62	39	45	44	52	83	20	33	33	94	25	36	30	29	17	116	114	78	10	68	14	33	14	40	37	36	36	39	20	48	241	44	46	55	40	23	191
Endogenous	FNBP1	NM_015033.2	274	337	109	628	136	29	314	1233	248	502	441	534	310	612	392	340	265	143	1594	702	188	1461	373	1497	168	606	911	874	159	219	152	972	59	174	187	508	290	541	116	68	562	128	286	963	560	197	931
Endogenous	FOS	NM_005252.3	747	476	190	1419	67	20	119	938	882	704	250	1579	1703	798	637	794	455	205	608	1451	566	2051	400	979	229	364	2273	2025	139	720	1136	1860	521	686	59	57	331	1351	83	146	660	32	99	513	5945	325	752
Endogenous	FOSL1	NM_005438.3	28	20	9	13	17	5	16	46	30	23	25	38	31	26	32	41	38	20	52	22	29	96	35	48	14	50	179	75	10	29	18	65	17	20	7	55	28	52	17	19	41	28	24	39	49	20	71
Endogenous	FOXA1	NM_004496.2	1140	1726	919	2298	2527	2	2356	7772	2002	4290	1975	1999	1175	3342	3199	2584	1664	983	7193	2710	1112	4510	1737	3252	523	3599	5774	3813	757	1367	807	2100	202	650	1318	3072	2264	705	581	799	3710	779	2173	2836	3351	1566	3591
Endogenous	FOXC1	NM_001453.1	23	79	20	36	4	10	17	96	28	60	45	167	66	96	47	101	30	29	109	168	33	223	31	337	73	59	246	99	25	36	41	131	22	51	22	60	30	101	50	25	75	37	41	80	64	14	102
Endogenous	FOXC2	NM_005251.2	31	33	16	23	25	23	21	78	35	86	41	98	33	106	34	92	31	38	99	74	45	81	44	111	41	47	163	42	20	55	22	48	54	48	30	63	42	55	49	41	70	52	41	50	52	33	125
Endogenous	FOXM1	NM_202002.1	77	144	13	24	38	8	52	971	113	41	57	171	26	60	69	66	147	25	608	33	23	514	80	140	31	204	330	180	17	60	29	82	22	34	37	234	48	40	27	24	127	45	148	307	157	22	148
Endogenous	FOXP3	NM_014009.3	53	20	9	18	29	4	9	47	13	25	24	29	29	50	32	29	43	18	46	38	12	117	37	34	11	63	148	43	8	35	10	86	7	15	10	33	28	36	10	6	70	21	19	152	12	11	60
Endogenous	FREM2	NM_207361.5	10	73	2	2	2	3	118	189	29	21	10	42	9	13	44	7	16	25	19	72	7	68	6	29	6	7	40	42	3	24	8	21	8	15	5	14	7	12	9	6	29	12	9	111	9	39	25
Endogenous	FST	NM_006350.2	38	13	7	354	17	4	104	122	198	155	100	132	48	108	198	127	19	63	3758	268	109	286	130	225	23	114	199	768	15	36	41	346	25	43	18	81	107	59	63	17	78	62	31	75	33	30	319
Endogenous	FSTL1	NM_007085.4	989	1095	384	3581	834	263	1550	3416	2210	1255	1459	1913	1856	1416	1638	1701	616	1524	1945	3167	1125	8507	1620	4658	1503	2764	3830	2507	272	1128	1120	6222	155	675	190	2962	923	2185	717	91	1344	226	604	3537	1475	729	2892
Endogenous	FSTL3	NM_005860.2	28	48	9	95	27	3	36	504	58	46	56	69	52	207	39	64	71	39	95	119	60	285	57	135	35	233	238	153	19	48	33	202	5	44	24	108	52	61	30	19	120	24	28	117	33	54	247
Endogenous	FUT3	NM_000149.3	18	13	2	11	1	3	8	8	13	21	13	24	4	9	9	21	53	7	11	16	11	28	9	60	53	73	34	16	9	11	8	10	6	5	8	10	12	11	4	5	12	15	12	29	109	7	11
Endogenous	FXYD3	NM_001136007.1	208	995	532	910	283	11	174	7598	805	1474	583	1829	436	3662	1079	1903	1272	800	6367	2135	401	2538	773	6135	492	1600	2481	3920	339	532	189	2297	295	597	542	2386	1258	317	201	374	3150	497	1173	2110	2802	264	3733
Endogenous	FZD10	NM_007197.3	12	10	7	12	1	6	12	15	16	23	20	41	12	30	34	25	20	20	44	38	19	32	18	69	15	19	57	35	14	20	11	38	21	21	18	28	22	18	12	6	53	31	21	47	19	15	31
Endogenous	FZD7	NM_003507.1	92	82	28	151	8	10	161	1678	171	133	143	496	163	2430	207	522	139	86	1514	449	92	602	103	763	113	203	566	294	68	94	103	397	39	113	57	157	111	234	67	95	163	111	86	303	164	62	301
Endogenous	FZD8	NM_031866.1	99	70	35	98	19	6	112	276	106	120	134	189	89	154	117	160	33	76	586	388	79	896	93	367	93	163	405	270	63	81	67	169	28	146	158	89	88	150	45	27	196	122	119	127	229	96	199
Endogenous	FZD9	NM_003508.2	3	2	2	3	2	4	1	8	5	11	9	8	3	16	18	8	14	9	17	13	5	38	9	20	7	13	46	11	1	5	5	9	3	8	3	10	13	7	4	4	11	20	5	17	16	5	17
Endogenous	GABRP	NM_001291985.1	59	62	17	7	83	14	56	120	25	100	81	1154	418	168	22	123	60	53	243	292	23	116	29	2085	193	82	541	105	141	60	54	68	60	102	37	68	19	163	107	35	104	87	51	71	96	48	122
Endogenous	GADD45A	NM_001199741.1	154	272	128	309	120	37	180	955	388	369	266	565	773	390	1118	777	192	366	442	915	467	871	477	665	193	1001	2081	1340	148	466	354	991	98	460	350	532	373	538	247	151	641	190	193	1090	334	306	995
Endogenous	GADD45B	NM_015675.3	558	1011	206	1953	919	43	612	3451	2075	1167	663	1263	1135	1516	1498	1633	1106	899	1123	2773	767	3675	794	1998	308	1374	4338	1258	135	568	821	2673	440	861	213	941	878	814	273	367	1880	109	409	1425	1824	426	1292
Endogenous	GADD45G	NM_006705.3	10	7	9	15	4	6	9	20	23	52	17	33	13	31	22	24	22	16	29	16	14	20	23	21	21	23	102	17	10	15	12	21	20	28	29	29	24	14	15	20	32	32	21	32	37	20	29
Endogenous	GAS1	NM_002048.2	145	135	61	456	298	37	332	259	471	260	268	431	318	470	300	350	134	315	220	875	225	1491	211	598	153	406	1144	264	84	180	187	1049	88	239	82	324	203	426	179	95	216	169	149	405	227	119	509
Endogenous	GATA3	NM_001002295.1	1869	3407	1530	7558	6518	32	6672	31171	7297	6364	3777	4275	2200	28800	5429	12399	14247	2229	30038	6875	8705	8496	3310	15092	940	12682	11824	16314	4664	2834	1824	4818	536	1463	2724	8485	5374	1934	736	1590	8121	1835	4658	8515	6845	2815	17512
Endogenous	GATA4	NM_002052.3	54	1	3	2	2	1	4	7	4	119	10	9	4	15	10	119	163	8	410	8	11	9	93	9	7	8	77	6	1	3	5	10	5	11	17	8	8	11	6	5	11	8	5	29	11	4	12
Endogenous	GDF15	NM_004864.2	54	638	53	72	139	7	28	433	334	1438	61	149	84	131	149	318	75	94	416	94	83	1233	50	552	45	307	512	807	15	48	35	460	37	35	59	542	205	137	24	39	594	39	86	199	678	46	180
Endogenous	GDF5	NM_000557.4	2	10	9	11	7	13	17	5	13	21	10	8	7	10	16	12	9	10	18	8	3	7	12	14	10	12	52	16	6	10	12	16	8	7	13	17	18	11	13	10	13	20	20	18	16	10	17
Endogenous	GGH	NM_003878.2	66	155	18	271	7	5	146	574	127	31	56	103	36	45	98	112	166	32	326	110	33	253	64	148	22	194	155	479	16	51	24	68	13	33	23	86	67	75	27	13	168	57	78	239	42	11	238
Endogenous	GHR	NM_000163.2	99	25	22	30	13	6	46	426	132	28	76	110	16	38	55	34	68	36	48	47	15	145	35	115	16	31	258	46	9	15	54	76	11	24	13	186	39	52	22	6	41	13	59	107	54	27	91
Endogenous	GJB2	NM_004004.5	80	94	8	221	75	17	56	229	336	182	73	90	337	118	247	74	39	230	203	273	253	932	192	188	68	442	515	82	9	110	61	590	17	35	12	247	184	282	66	2	78	15	27	740	79	84	271
Endogenous	GLI3	NM_000168.5	196	244	159	780	262	20	678	3278	1132	272	399	655	413	696	1132	511	309	343	1389	1092	1051	1771	288	1249	138	1288	828	1593	225	310	170	893	47	227	412	1416	483	542	196	59	491	286	274	1276	560	688	868
Endogenous	GNG4	NM_001098721.1	6	9	6	9	2	2	9	675	18	9	17	13	21	19	6	51	22	8	40	10	17	19	13	13	8	5	28	12	4	17	14	26	10	9	5	13	16	16	7	6	36	22	13	26	14	8	18
Endogenous	GNLY	NM_012483.3	29	40	5	18	24	6	20	65	11	55	38	16	70	48	20	22	59	9	27	33	14	71	69	37	6	93	130	30	5	65	20	46	6	21	11	114	14	68	13	11	117	16	16	160	44	12	49
Endogenous	GPC4	NM_001448.2	149	22	21	344	9	4	172	468	95	95	255	196	47	139	208	112	137	55	450	190	71	710	93	247	29	245	222	451	50	96	28	298	24	51	193	108	215	297	31	23	161	106	121	234	227	54	449
Endogenous	GPR160	NM_014373.1	262	210	162	738	86	8	404	1824	450	1280	243	229	210	494	369	425	742	270	560	474	338	1875	415	1044	242	1228	1173	836	284	386	220	866	41	141	261	599	380	165	116	86	769	180	397	523	730	299	1091
Endogenous	GPX3	NM_002084.3	269	135	121	126	55	108	110	358	121	260	669	368	207	170	126	493	252	302	361	252	99	448	271	473	114	174	463	541	213	135	142	341	64	78	62	224	173	552	98	63	279	221	288	411	194	247	598
Endogenous	GRB2	NM_002086.4	178	210	66	243	145	13	126	1163	410	437	318	303	100	552	238	178	351	168	1443	325	129	838	230	495	105	358	746	501	59	156	163	378	50	113	93	407	156	288	68	70	340	73	205	497	326	195	419
Endogenous	GRB7	NM_005310.2	110	278	98	369	60	3	260	1574	309	697	202	629	115	560	221	202	204	180	1641	543	188	875	143	1084	80	459	555	472	165	189	92	329	68	141	135	378	209	131	123	129	506	140	179	215	214	227	399
Endogenous	GREM1	NM_013372.6	145	181	36	260	599	10	388	1682	452	460	571	284	757	376	463	781	735	392	501	607	250	2868	283	683	165	969	1098	815	38	352	138	1555	89	323	94	774	288	652	199	63	490	69	89	422	502	192	752
Endogenous	GRIA3	NM_000828.4	27	22	9	40	15	11	29	35	12	38	27	80	55	39	22	22	18	24	55	62	14	145	21	94	23	22	104	68	17	15	20	111	7	21	9	50	13	58	32	64	28	11	25	32	49	12	59
Endogenous	GRIN1	NM_000832.5	8	5	4	9	1	1	1	9	8	14	12	20	8	18	20	14	13	2	19	17	8	17	11	11	7	21	44	11	2	5	5	18	3	7	12	13	16	19	2	6	10	10	6	26	17	5	16
Endogenous	GRIN2A	NM_000833.3	15	17	7	7	1	4	7	26	20	19	22	23	11	23	82	27	9	12	35	23	8	32	13	29	14	27	43	31	4	18	18	20	22	16	16	17	9	18	14	11	33	27	25	29	39	14	34
Endogenous	GSK3B	NM_001146156.1	215	190	104	368	13	14	263	1145	340	782	256	495	222	479	459	402	383	170	1225	579	175	1077	298	815	138	831	1320	953	106	253	140	436	43	156	208	789	241	276	98	67	519	179	408	719	543	141	910
Endogenous	GTF2H2	NM_001515.2	141	180	45	492	32	12	223	1141	113	2326	172	449	213	228	264	123	87	54	722	200	422	618	206	1916	88	1035	252	789	88	103	56	323	20	92	64	1996	79	264	66	55	257	174	231	467	211	152	591
Endogenous	GZMA	NM_006144.3	44	31	11	15	8	3	14	64	30	15	25	32	27	71	35	39	77	11	39	38	21	105	49	36	21	63	56	68	7	61	16	79	11	13	9	31	27	24	15	5	41	22	13	151	26	20	93
Endogenous	GZMB	NM_004131.4	11	4	7	4	4	5	3	11	13	18	13	17	9	17	16	19	40	17	18	23	13	16	9	14	8	17	18	19	3	16	8	22	19	10	13	22	20	14	12	11	22	24	15	43	17	9	21
Endogenous	GZMH	NM_033423.3	17	9	4	12	4	4	12	54	2	13	16	21	10	31	13	21	67	9	12	23	11	30	27	25	4	22	50	26	5	23	4	19	7	15	6	16	7	16	6	5	18	8	6	63	14	6	33
Endogenous	GZMM	NM_005317.2	45	45	18	14	3	5	9	87	34	35	24	32	25	68	32	39	54	19	27	55	15	72	43	44	30	60	160	55	7	65	13	50	18	37	12	38	33	39	17	11	44	20	28	133	34	17	53
Endogenous	HAPLN1	NM_001884.3	9	8	7	38	2	3	4	17	28	15	24	23	11	46	33	15	35	11	31	18	44	40	23	25	12	46	61	26	7	10	5	67	8	10	9	75	12	15	8	12	28	23	15	34	16	15	32
Endogenous	HAS1	NM_001523.3	7	11	2	29	2	5	7	26	16	28	13	25	12	37	18	18	11	11	27	16	9	29	18	21	14	13	48	13	5	16	4	28	8	9	10	19	15	24	7	14	16	10	9	25	14	7	23
Endogenous	HBB	NM_000518.4	188	154	114	272	74	92	77	376	117	177	195	126	54	75	194	141	75	57	407	146	223	574	326	64	58	66	203	170	159	124	25	161	36	154	27	206	109	413	83	60	93	64	369	407	694	49	208
Endogenous	HDAC1	NM_004964.2	252	878	104	342	336	11	371	2633	310	553	319	509	166	502	307	482	469	164	2138	542	205	1012	284	1156	134	651	765	960	93	175	106	585	47	127	76	750	229	272	74	47	584	183	236	1030	510	124	852
Endogenous	HDAC10	NM_032019.5	170	202	102	435	181	26	178	1644	351	350	305	573	223	1698	486	579	944	120	1256	651	156	797	219	878	171	459	835	524	106	166	127	633	76	177	150	495	387	343	93	91	541	259	388	521	398	157	508
Endogenous	HDAC11	NM_001330636.1	145	241	102	166	613	22	213	1582	262	283	180	467	164	654	371	579	461	136	4063	656	122	799	131	642	57	495	791	814	65	88	88	311	45	96	133	341	210	189	52	87	749	176	202	476	588	104	685
Endogenous	HDAC2	NM_001527.3	233	276	65	241	224	18	166	756	234	241	179	225	364	190	120	182	334	182	1001	217	175	1841	329	742	126	953	717	566	78	324	156	491	29	52	90	319	179	377	102	20	363	40	120	457	393	129	668
Endogenous	HDAC5	NM_001015053.1	160	200	134	304	109	22	263	792	374	654	248	565	258	1069	333	297	195	161	1754	546	200	746	263	923	193	497	757	485	156	177	141	457	80	206	157	592	270	291	116	98	433	108	247	444	365	159	520
Endogenous	HDAC6	NM_001321225.1	87	88	59	157	78	8	157	564	118	255	116	194	87	251	176	200	207	79	754	341	84	352	166	343	80	193	618	267	33	70	76	250	43	106	104	248	122	130	83	62	258	99	129	298	178	82	272
Endogenous	HDC	NM_002112.3	45	21	12	75	31	5	26	153	106	50	159	61	26	6145	74	78	57	33	32	127	30	106	44	60	22	18	256	55	30	25	20	71	29	42	20	68	38	19	23	30	57	68	139	237	140	14	75
Endogenous	HEG1	NM_020733.1	64	62	21	169	74	8	107	269	114	117	91	87	77	130	102	132	61	75	192	149	53	721	72	248	69	186	212	225	26	67	46	315	8	34	24	278	88	150	39	16	116	43	33	237	97	60	289
Endogenous	HELLS	NM_001289067.1	137	211	32	86	59	10	162	1649	139	124	149	311	157	206	151	284	172	51	567	156	114	262	156	319	64	270	549	502	31	64	48	156	38	69	86	359	139	114	48	23	264	72	245	531	391	60	296
Endogenous	HEMK1	NM_001317851.1	156	151	78	272	131	10	207	569	196	141	171	330	79	318	388	230	163	113	863	463	109	401	133	752	131	356	783	579	93	127	86	356	46	124	115	385	255	243	60	74	394	107	239	457	464	131	378
Endogenous	HES1	NM_005524.2	387	181	112	725	253	13	606	3124	600	702	512	1343	305	1060	1061	1145	1712	276	1533	1225	312	2126	490	1341	159	796	2588	1108	260	395	362	1407	209	262	585	770	786	480	204	244	1761	308	910	867	1469	205	1086
Endogenous	HGF	NM_000601.5	26	27	13	65	6	3	27	93	20	50	33	52	13	23	26	32	10	11	22	38	22	104	29	100	21	22	36	58	6	12	12	72	10	19	12	49	30	66	7	5	37	12	23	45	56	18	118
Endogenous	HIF1A	NM_181054.2	312	195	61	271	120	41	211	798	211	236	383	352	242	802	287	298	870	174	599	974	471	3025	310	1653	218	1480	730	1240	161	477	151	678	58	159	86	598	406	526	129	51	404	171	115	1160	343	90	1005
Endogenous	HIST1H1C	NM_005319.3	1627	4555	1291	2479	1793	63	1615	14351	2245	983	1851	3820	1660	4304	2843	2860	3123	1225	11558	3330	964	11019	1260	5818	746	3548	8110	5273	303	1322	1069	3668	487	900	586	5465	1106	2244	622	1062	3646	270	2038	6492	7210	418	4143
Endogenous	HIST1H2BH	NM_003524.2	1505	3572	718	1130	816	75	986	12731	989	835	952	2684	1209	3607	1653	1712	3861	597	7169	1727	504	4670	1600	2681	498	2765	10280	3405	264	947	686	2204	373	644	372	2442	683	1148	267	957	2738	390	1908	4048	2476	188	2872
Endogenous	HIST1H3H	NM_003536.2	327	1075	231	117	217	15	129	4652	394	88	271	711	180	658	278	517	643	161	2758	362	150	1202	249	605	93	909	2202	752	30	244	149	485	64	121	84	954	139	200	54	193	628	66	537	925	427	24	845
Endogenous	HIST3H2BB	NM_175055.2	265	1201	212	710	85	5	278	3573	418	170	304	466	571	536	339	499	889	138	5195	524	145	1257	297	711	157	448	702	1046	58	257	198	773	53	151	87	730	200	367	43	159	770	29	394	936	707	42	900
Endogenous	HK2	NM_000189.4	84	55	30	34	37	9	108	680	269	147	94	122	48	353	195	196	490	118	152	172	86	586	125	307	54	347	491	256	83	65	66	236	18	45	66	245	144	213	36	15	158	26	219	168	251	69	320
Endogenous	HLA-A	NM_002116.7	1425	821	242	2479	423	176	175	4270	28	4102	868	362	2711	28	568	2662	8683	13	22	353	2437	1868	4869	739	1176	5418	4262	661	141	1249	217	9411	13	926	108	9546	274	2218	131	334	4662	31	164	5538	909	291	2251
Endogenous	HLA-B	NM_005514.6	7466	4081	4125	8121	5535	945	2231	23899	6536	7224	4027	7190	6421	12670	9163	13408	43900	1908	13277	11262	4809	25721	12140	20658	4233	15062	21592	6648	1465	16815	6242	26573	2429	4413	3728	16700	6590	10224	3004	2063	24780	1721	4837	26476	2868	3145	23062
Endogenous	HLA-C	NM_002117.4	2082	1074	1729	5101	3381	157	1641	13340	1379	4251	2712	3548	1125	8328	4895	9431	6383	1245	3648	5334	1953	6918	3787	7417	1093	2404	3581	3242	468	3354	667	11602	320	718	2297	7426	1432	2755	397	520	7963	1446	1281	14461	2264	1013	11563
Endogenous	HLA-DMA	NM_006120.3	335	216	133	441	308	53	230	1379	302	582	454	661	259	1155	660	388	713	330	376	711	464	1195	401	812	294	655	891	737	66	398	156	672	118	199	119	459	348	639	97	48	574	99	172	2152	355	119	988
Endogenous	HLA-DMB	NM_002118.3	183	95	52	204	21	26	98	689	135	198	244	240	110	602	257	186	259	99	154	324	236	557	159	351	173	321	537	326	29	178	76	338	50	109	60	377	216	328	86	26	315	86	130	878	204	49	538
Endogenous	HLA-DOB	NM_002120.3	20	18	8	13	7	3	10	35	10	6	21	30	14	35	13	23	22	16	11	43	5	44	9	45	12	31	19	40	6	21	9	44	8	6	9	24	15	20	10	5	18	11	15	79	16	9	33
Endogenous	HLA-DPA1	NM_033554.2	590	646	299	1206	78	74	617	5063	539	1330	940	979	331	1666	689	843	1606	670	1197	1565	1051	3482	661	1616	646	1046	1501	1534	134	965	424	1736	180	314	89	1374	1082	1019	188	22	1378	391	326	4315	1130	293	4773
Endogenous	HLA-DPB1	NM_002121.5	462	214	112	548	21	40	277	1961	273	537	402	417	152	768	551	404	452	206	564	968	522	1264	257	922	234	630	616	953	49	310	88	727	74	130	49	781	371	640	111	11	789	196	191	2175	503	98	1883
Endogenous	HLA-DQA1	NM_002122.3	10	341	179	1432	491	5	613	5305	9	1777	14	553	516	3253	14	630	2702	863	623	4	12	11	12	4	435	5	3367	935	74	795	246	14	194	311	139	998	781	890	7	39	19	219	15	8008	17	368	1591
Endogenous	HLA-DQB1	NM_002123.3	7	82	36	688	123	1	261	2464	10	789	8	133	141	1003	11	445	1092	632	228	11	5	17	10	14	105	17	1605	810	69	875	301	10	196	106	121	525	532	728	13	51	9	116	17	4174	12	264	1190
Endogenous	HLA-DRA	NM_019111.3	2520	1377	664	3256	822	276	1455	12720	2236	3350	2580	2723	1471	5612	3155	1881	4458	1266	2450	4324	2731	8344	2144	5426	2089	3939	4657	4710	290	2358	822	6111	609	924	342	3983	2121	3611	525	123	4227	409	811	14627	2450	709	8536
Endogenous	HLA-DRB1	NM_002124.3	1611	1420	1103	5410	995	21	1060	15224	199	6028	1483	3283	1652	9021	1364	2901	6513	3301	1989	1694	1515	3217	293	1511	1563	2021	6230	3627	405	2707	1191	609	232	389	596	997	2034	3689	97	253	1737	1345	113	12840	1651	1745	8426
Endogenous	HLA-E	NM_005516.5	947	799	329	1260	888	110	568	4281	604	1319	1228	1536	799	2522	1455	1934	2537	497	1478	2406	616	4509	1307	2975	524	1385	3105	1907	264	1175	462	2800	217	571	346	2027	726	1684	292	166	2447	574	644	5016	1064	394	3017
Endogenous	HMGA1	NM_145902.2	596	855	421	934	463	52	531	1351	516	863	582	885	658	1196	841	738	386	384	1842	983	398	2592	1245	3367	325	2679	4146	1963	270	644	538	894	152	274	401	1130	621	490	189	384	1498	327	711	1411	983	392	1582
Endogenous	HNF1A	NM_000545.6	6	1	6	10	2	5	6	7	13	5	5	11	5	11	1	8	11	7	4	5	5	10	4	8	4	11	17	14	5	8	6	9	7	8	8	11	8	5	5	9	16	8	7	26	13	8	8
Endogenous	HOXA5	NM_019102.2	60	42	183	112	49	21	70	67	56	559	98	182	139	158	126	134	40	76	94	311	53	136	79	374	101	259	527	72	162	192	70	139	50	87	66	101	57	143	72	37	96	98	69	84	56	62	111
Endogenous	HOXA7	NM_006896.3	6	10	27	27	2	3	7	19	18	84	14	32	6	15	9	16	11	14	35	23	4	51	13	40	10	36	152	14	15	42	5	42	8	4	5	24	11	17	8	7	17	10	4	16	12	6	28
Endogenous	HOXA9	NM_152739.3	12	22	60	20	9	7	22	31	25	265	27	43	20	37	40	41	16	30	29	73	25	58	36	86	32	126	189	45	46	73	22	56	15	29	24	49	33	37	31	14	45	45	31	48	40	23	34
Endogenous	HOXB13	NM_006361.5	11	6	6	7	18	3	12	11	11	133	10	16	12	21	9	36	20	4	23	17	4	26	52	34	14	10	54	13	3	4	16	44	9	6	9	11	12	11	7	3	20	8	9	11	22	24	14
Endogenous	HOXB3	NM_001330322.1	265	120	162	383	490	19	203	275	102	765	194	244	802	457	357	322	140	126	2981	598	678	539	282	328	304	279	651	1265	476	65	82	904	99	647	777	1203	213	359	164	78	676	73	322	235	360	383	920
Endogenous	HSPA2	NM_021979.3	45	72	27	82	31	4	44	30	1515	121	159	188	109	75	235	133	120	267	328	157	172	198	79	525	141	718	334	101	50	123	17	106	20	76	261	404	113	138	84	25	122	42	203	579	443	40	336
Endogenous	IBSP	NM_004967.3	16	4	7	24	10	6	4	346	20	46	34	27	42	46	63	19	156	21	508	35	32	174	12	8	13	38	92	25	8	18	28	44	33	12	12	148	33	36	9	9	30	25	18	48	36	19	202
Endogenous	ICAM1	NM_000201.2	233	157	75	244	7	32	110	418	84	279	255	274	346	322	479	520	540	164	203	456	244	657	260	293	121	484	732	473	60	273	73	453	94	158	139	333	327	333	117	68	341	78	104	1218	249	113	898
Endogenous	ID1	NM_002165.2	235	156	76	401	67	44	224	645	218	278	365	279	175	783	270	617	146	143	402	552	144	763	210	643	171	316	934	666	111	121	176	507	40	296	134	598	230	344	81	63	512	133	180	436	302	134	626
Endogenous	ID2	NM_002166.4	385	194	97	364	269	34	348	2213	357	405	590	565	309	962	521	523	847	211	380	757	245	1268	278	450	151	398	2060	725	159	197	291	819	88	235	89	549	339	506	154	83	488	145	415	635	539	292	793
Endogenous	ID4	NM_001546.3	40	72	19	49	41	14	85	98	51	35	50	307	123	55	46	46	16	35	84	199	26	240	50	589	53	66	221	158	37	43	47	150	18	67	25	78	158	155	47	24	87	34	33	61	60	53	1034
Endogenous	IDO1	NM_002164.5	60	51	9	20	19	6	16	78	27	23	47	32	122	64	26	36	247	27	32	51	21	160	49	37	19	54	127	68	7	108	29	129	17	18	15	88	23	51	16	18	102	15	17	536	33	14	73
Endogenous	IFT140	NM_014714.3	128	230	75	278	141	12	425	1139	224	339	367	729	109	344	314	273	319	331	1418	712	365	744	172	1732	146	926	910	1487	177	120	107	427	45	175	289	569	397	380	112	58	402	146	205	543	770	154	748
Endogenous	IGF1	NM_000618.3	212	324	153	259	120	110	388	185	236	288	477	597	403	387	189	721	71	195	189	1046	129	522	321	1483	623	201	1056	459	161	213	461	699	109	280	79	299	188	521	311	71	402	228	390	391	725	225	290
Endogenous	IGF1R	NM_000875.3	286	619	355	594	534	33	423	1887	1295	2035	639	1089	411	2335	1203	1471	6662	510	7526	1626	411	1816	781	1770	325	1432	1354	1368	197	396	303	525	132	521	543	1305	846	583	258	399	1702	548	918	1020	1812	413	1462
Endogenous	IKZF3	NM_183232.2	81	68	19	31	14	4	23	205	35	55	80	55	70	145	52	101	111	23	48	150	23	245	109	105	43	71	283	126	18	107	31	122	45	41	29	89	51	55	32	10	118	49	43	288	46	19	128
Endogenous	IL10RA	NM_001558.2	164	169	64	189	72	19	92	430	103	156	193	191	186	515	211	167	187	45	208	412	110	765	188	280	112	171	470	348	31	169	47	367	58	66	39	352	126	357	47	27	431	97	90	690	168	48	387
Endogenous	IL11RA	NM_147162.1	74	52	40	102	22	13	86	354	53	120	101	196	77	129	69	242	35	69	755	161	50	216	77	260	77	80	292	97	47	51	44	174	17	64	33	61	72	125	48	26	153	59	110	98	116	54	144
Endogenous	IL12RB2	NM_001319233.1	14	11	7	3	7	5	4	14	10	15	29	10	10	29	19	15	25	14	24	8	6	27	17	116	4	20	59	56	7	12	11	16	5	7	5	20	7	12	4	12	30	10	14	33	18	12	20
Endogenous	IL13RA1	NM_001560.2	580	400	244	1408	461	53	689	2282	1333	949	697	726	1012	1037	883	855	728	491	1669	1222	632	2631	648	1938	326	2174	2401	1935	313	908	355	1168	149	329	564	1250	711	925	246	144	1130	246	491	1748	895	544	1750
Endogenous	IL1B	NM_000576.2	72	20	28	27	5	7	21	91	51	64	45	49	33	181	147	49	35	58	65	62	54	108	39	40	38	47	78	48	9	41	18	65	48	33	18	56	57	41	23	27	105	44	24	57	36	30	155
Endogenous	IL1R2	NR_048564.1	17	10	10	10	3	1	7	20	16	11	11	22	10	32	12	16	28	15	29	22	8	35	10	14	8	12	92	23	2	9	10	28	14	11	6	16	6	18	13	8	11	13	9	48	14	5	22
Endogenous	IL1RN	NM_000577.3	24	5	10	34	11	6	28	198	16	18	17	24	11	15	35	37	42	61	49	38	23	38	50	14	5	61	95	66	18	24	8	18	7	13	15	23	11	190	5	16	52	7	11	30	9	6	41
Endogenous	IL20RA	NM_001278722.1	20	29	18	279	33	9	28	22	55	111	74	216	42	214	54	231	182	54	993	188	85	180	101	170	103	182	537	107	89	79	60	118	35	33	165	138	67	72	59	77	199	104	88	59	40	26	141
Endogenous	IL20RB	NM_144717.2	10	5	7	18	2	1	6	19	5	15	19	20	8	21	19	20	20	13	20	22	10	44	29	36	9	23	53	14	3	5	6	28	5	7	9	26	9	10	13	13	20	16	21	38	30	8	26
Endogenous	IL22RA2	NM_052962.2	11	5	7	4	1	3	2	14	13	26	11	60	13	37	16	12	28	13	26	14	13	16	17	44	9	16	61	13	24	12	7	22	18	24	18	18	17	12	12	24	31	32	23	52	24	19	23
Endogenous	IL24	NM_001185158.1	3	11	3	5	9	2	2	8	7	13	7	15	9	19	9	7	7	7	21	12	13	8	30	11	11	81	96	14	1	11	2	9	7	10	10	18	12	8	4	10	24	12	15	31	25	5	27
Endogenous	IL2RA	NM_000417.2	34	29	6	23	14	4	9	99	21	39	38	17	43	39	14	23	62	31	25	39	23	124	31	51	14	66	89	35	9	59	11	61	11	19	13	54	34	34	10	6	64	17	19	150	14	14	38
Endogenous	IL2RB	NM_000878.2	175	162	37	56	65	22	37	236	233	98	135	50	263	230	394	132	232	74	123	161	87	405	163	112	38	330	362	109	27	376	57	183	32	66	33	131	119	114	36	21	227	84	59	509	69	37	565
Endogenous	IL3RA	NM_002183.2	27	16	9	16	2	2	12	42	15	17	30	33	16	40	12	24	20	18	59	23	11	67	20	68	21	26	34	68	9	14	8	34	6	19	5	46	16	35	12	3	36	27	15	51	43	16	59
Endogenous	IL4R	NM_000418.3	158	164	75	232	74	28	94	888	113	194	202	291	263	301	276	258	253	169	469	465	271	723	205	483	95	557	1181	358	97	262	107	440	60	163	84	411	260	309	127	63	266	106	162	466	377	126	455
Endogenous	IL6	NM_000600.3	65	46	13	11	14	4	9	45	28	42	48	66	105	40	23	86	82	31	45	41	12	83	26	49	30	49	121	110	13	36	29	90	44	26	20	28	32	111	16	23	66	24	15	147	245	11	68
Endogenous	IL6R	NM_000565.3	93	74	37	79	4	11	85	168	75	80	122	98	80	173	148	98	88	44	87	164	62	218	93	203	66	216	257	297	23	69	43	179	25	75	48	213	69	154	52	19	122	48	65	240	83	40	273
Endogenous	IL7R	NM_002185.3	146	126	22	41	46	15	45	104	34	39	117	101	156	169	48	125	48	81	86	237	43	352	120	181	49	107	288	193	19	124	32	163	37	71	34	121	64	131	50	25	163	75	51	334	73	47	178
Endogenous	INHBA	NM_002192.2	56	67	18	230	32	1	95	482	194	94	70	146	197	215	236	85	113	136	215	276	178	1198	150	293	51	441	438	170	12	166	101	417	27	94	33	206	110	103	70	8	164	19	45	218	68	93	256
Endogenous	INHBB	NM_002193.3	113	212	80	293	16	13	82	504	109	145	185	163	95	301	210	145	70	198	129	323	78	1404	169	333	110	112	673	317	113	75	171	636	45	111	143	298	189	105	153	127	203	92	239	139	185	97	358
Endogenous	IRF6	NM_001206696.1	349	403	332	2099	674	11	903	5080	849	890	574	972	681	2216	1494	774	920	297	3266	1310	622	1626	1004	1691	392	2622	1554	1856	342	656	265	2689	137	373	1817	1747	609	247	196	337	1114	235	865	1039	2326	338	2877
Endogenous	IRX1	NM_024337.3	37	62	34	25	22	27	28	59	80	72	81	813	242	149	21	138	1	42	169	478	77	109	80	1261	131	71	402	133	190	74	50	139	67	143	77	58	28	203	110	62	142	164	56	35	100	55	192
Endogenous	ISG15	NM_005101.3	208	48	57	138	1314	18	50	3045	961	328	264	229	786	401	324	316	1936	104	463	441	182	1728	1280	625	73	684	662	308	23	181	148	1681	53	286	61	3214	152	185	55	30	2355	24	283	859	122	47	1605
Endogenous	ISM1	NM_080826.1	61	78	32	40	50	16	106	75	120	66	152	232	80	196	122	255	58	106	195	420	53	266	94	291	147	120	736	205	37	66	146	419	38	223	26	109	100	112	128	60	144	74	46	133	152	113	142
Endogenous	ITGA6	NM_001316306.1	65	331	88	366	50	15	74	1023	160	172	152	306	122	248	84	275	67	67	1932	139	58	458	71	841	136	149	271	312	88	75	66	185	21	58	71	290	140	190	69	25	322	83	228	262	221	85	419
Endogenous	ITGAV	NM_001144999.2	476	538	342	1056	465	42	618	2642	1082	954	704	689	671	823	956	924	685	514	2319	1294	598	4579	615	1839	423	1919	2134	1818	189	754	329	2200	98	356	281	1798	758	1061	287	118	1006	199	487	1697	719	382	2073
Endogenous	ITGB1	NM_002211.3	661	625	172	1048	437	40	614	3639	1111	944	736	967	555	915	457	672	811	565	2729	1177	516	8784	836	2945	486	2232	1869	2555	147	705	362	2926	62	268	176	2373	617	1440	292	59	1201	189	561	2230	897	297	2623
Endogenous	ITGB3	NM_000212.2	33	28	17	64	18	29	23	173	57	49	48	74	77	98	108	136	48	57	150	121	50	204	72	150	38	219	194	52	33	77	31	105	42	53	43	86	62	133	31	33	115	60	40	80	42	23	261
Endogenous	ITGB6	NM_000888.4	31	8	16	103	11	7	38	248	30	36	48	167	62	81	92	50	104	56	370	100	59	494	39	171	18	101	117	70	29	66	19	225	11	23	26	397	33	37	15	22	80	40	26	219	52	32	152
Endogenous	ITPR1	NM_001099952.2	206	87	87	209	76	15	1505	547	470	248	442	573	119	707	801	728	284	140	221	700	134	624	135	890	89	148	911	516	271	201	278	526	52	253	512	1113	673	347	184	156	1119	208	196	374	874	472	487
Endogenous	JAG1	NM_000214.2	129	110	43	250	71	20	139	707	168	218	242	293	183	434	443	336	505	117	465	672	153	745	278	564	130	328	631	404	55	143	86	467	65	151	189	658	172	286	87	72	385	132	187	496	361	81	732
Endogenous	JAG2	NM_002226.4	20	33	22	44	5	16	29	125	33	48	25	54	32	98	29	75	25	34	117	69	34	59	33	51	38	30	178	39	31	31	17	45	26	58	30	65	51	51	35	37	52	40	50	59	43	28	65
Endogenous	JAK1	NM_002227.1	425	634	221	600	613	45	541	2277	422	1105	623	1000	443	1141	856	1067	641	506	1805	1841	298	1988	582	2003	315	856	2093	1632	189	330	301	1222	115	526	197	911	447	689	202	180	1101	264	484	2595	895	336	1599
Endogenous	JAK2	NM_004972.2	359	218	133	229	126	39	264	625	103	257	354	257	206	500	377	407	218	180	306	766	176	653	329	766	342	439	915	574	108	208	163	509	67	241	180	396	247	356	145	94	754	137	279	655	443	182	620
Endogenous	JAK3	NM_000215.2	143	108	32	62	44	15	32	151	57	126	134	93	157	176	87	159	196	69	87	217	54	413	94	208	61	186	340	249	23	192	62	247	28	74	36	144	69	190	32	30	185	83	66	461	96	42	197
Endogenous	JAM2	NM_001270407.1	67	94	41	89	6	18	59	129	85	91	155	171	118	168	64	147	42	63	107	229	33	290	84	292	133	124	302	192	53	92	95	241	42	80	38	141	63	170	64	21	97	44	89	150	132	92	124
Endogenous	JCAD	NM_020848.3	50	27	15	208	60	6	104	366	72	114	69	66	69	161	145	88	41	47	181	163	38	478	66	187	41	82	258	190	22	43	26	289	2	45	21	236	85	130	27	7	99	38	38	155	86	24	184
Endogenous	JUN	NM_002228.3	791	1563	260	3339	712	30	980	4114	1409	2028	1421	3294	1510	1927	1333	1873	1049	491	2736	1995	1305	5371	1322	3309	649	1326	2452	4899	357	943	1184	3973	288	1084	355	800	1313	1803	245	401	2108	84	520	1986	6534	480	3767
Endogenous	KAT2B	NM_003884.4	140	138	122	260	112	28	130	501	74	273	245	296	253	594	296	237	290	72	201	393	112	693	192	431	123	210	701	424	103	132	110	487	70	122	169	280	239	256	76	68	325	78	153	527	215	166	392
Endogenous	KCNB1	NM_004975.3	9	12	7	16	8	4	15	466	5	19	19	35	18	20	9	21	4	13	26	28	17	30	16	25	8	12	56	27	11	20	10	25	12	21	9	23	13	11	10	4	27	28	20	27	29	10	21
Endogenous	KDR	NM_002253.2	65	51	25	113	5	12	30	327	46	102	92	103	35	234	71	159	89	51	199	130	42	327	61	212	69	93	162	246	46	53	58	162	12	38	31	251	59	117	19	17	158	66	78	153	109	31	386
Endogenous	KIAA0040	NM_014656.1	368	161	240	873	71	15	632	1893	421	638	580	728	341	1551	1376	616	237	372	2816	1362	702	641	544	2489	234	3099	1598	2152	278	671	196	525	115	323	532	1149	324	269	238	368	1017	469	499	504	591	266	1181
Endogenous	KIF11	NM_004523.3	71	101	10	28	24	2	57	1049	59	41	61	110	36	61	67	88	89	19	254	39	31	146	70	109	19	190	326	219	12	51	31	68	30	45	21	144	58	38	20	11	100	50	137	234	139	29	166
Endogenous	KIF14	NM_001305792.1	30	36	13	12	4	6	22	158	30	20	24	57	20	25	19	25	50	18	121	16	12	174	48	43	17	106	70	71	8	31	10	35	17	13	20	55	25	24	8	6	35	29	43	68	46	8	53
Endogenous	KIF23	NM_138555.1	77	149	35	68	42	8	114	1573	119	29	76	159	66	46	109	90	187	31	468	79	39	352	91	194	16	225	684	259	18	58	36	88	20	25	23	311	59	67	21	17	143	25	181	269	175	21	219
Endogenous	KIF2C	NM_006845.2	16	38	5	4	25	1	11	383	22	7	17	57	10	12	13	29	37	7	120	7	10	75	25	43	4	35	100	36	9	10	6	18	2	10	4	54	10	12	4	9	31	13	20	102	37	3	55
Endogenous	KIFC1	NM_002263.3	183	451	52	76	121	11	133	2731	168	74	181	392	203	132	231	262	357	29	748	104	65	650	226	275	36	400	911	352	23	95	45	165	44	61	76	560	85	101	26	30	341	67	423	588	431	19	382
Endogenous	KIT	NM_000222.2	47	45	32	59	3	10	88	172	129	54	140	645	250	93	47	70	28	56	148	141	27	245	41	1334	95	66	250	99	124	46	63	109	12	59	11	118	156	128	78	10	87	30	89	146	146	62	177
Endogenous	KLRK1	NM_007360.3	75	67	17	28	16	5	22	67	16	46	36	56	91	108	35	44	86	19	42	75	19	226	51	83	19	40	165	126	11	75	22	88	19	26	18	74	41	53	18	18	82	30	37	229	40	13	80
Endogenous	KRT14	NM_000526.3	296	491	274	131	513	129	186	573	1291	699	747	2279	2109	1367	40	1859	132	479	1714	3643	247	735	340	5543	482	945	2486	269	415	739	362	813	556	547	213	559	99	918	588	609	1326	795	524	238	444	240	1468
Endogenous	KRT17	NM_000422.1	462	351	164	106	93	38	62	521	1214	462	383	2061	940	890	27	1662	1298	465	2267	2281	371	3492	734	3851	164	1754	2496	625	515	727	317	892	862	421	147	584	75	1023	375	731	1573	649	475	269	678	140	1940
Endogenous	KRT5	NM_000424.2	99	116	44	38	64	24	53	162	336	193	146	537	180	326	19	310	69	100	305	720	69	391	112	1213	88	231	571	198	129	146	69	278	152	165	45	181	26	234	154	172	361	216	131	97	200	60	346
Endogenous	KRT6B	NM_005555.3	21	22	10	11	19	4	17	36	45	33	22	110	114	110	17	97	32	33	241	235	29	106	45	179	9	102	123	56	21	24	13	67	89	39	23	35	15	54	21	40	126	65	27	22	27	16	186
Endogenous	KRT7	NM_005556.3	1245	115	47	2583	136	17	3104	201	164	162	1541	2185	1208	334	1833	571	34	2011	1223	3149	560	595	353	3536	479	3448	5290	1910	488	1480	552	761	128	993	238	1105	1145	391	657	440	1301	407	459	5018	1278	612	1966
Endogenous	LAD1	NM_005558.3	258	631	27	458	58	10	152	1378	90	156	149	378	107	92	232	162	181	197	684	417	179	748	242	505	171	664	244	335	113	178	44	171	41	150	230	472	460	96	97	58	203	137	444	207	360	44	431
Endogenous	LAG3	NM_002286.5	31	26	10	28	24	1	17	90	17	33	13	32	43	64	28	40	118	5	45	41	10	116	38	54	13	46	75	53	5	48	11	59	9	22	16	44	24	28	15	7	86	16	24	135	114	12	50
Endogenous	LAMA3	NM_198129.1	43	300	55	60	2	6	88	577	213	77	139	224	13	115	88	151	90	50	227	136	17	74	18	193	89	40	258	87	22	43	54	38	18	77	63	175	18	64	25	35	375	58	119	169	115	27	230
Endogenous	LAMB3	NM_000228.2	66	54	21	93	75	7	27	351	150	74	82	267	194	92	34	131	97	111	325	298	127	331	134	638	47	589	254	1292	65	177	51	195	30	70	42	148	29	163	57	37	198	131	60	90	72	27	273
Endogenous	LAMC2	NM_005562.2	21	29	54	71	75	2	12	153	64	174	56	182	55	60	156	105	77	41	293	166	59	180	85	298	14	309	62	263	28	86	8	106	4	49	65	138	46	57	22	38	207	70	44	98	277	11	555
Endogenous	LEF1	NM_001130713.1	109	117	144	225	184	9	47	510	144	312	185	377	303	177	171	496	127	148	2913	316	126	609	228	462	129	1240	429	296	19	637	53	313	46	87	267	278	254	218	43	29	348	47	357	474	1279	64	1498
Endogenous	LEFTY2	NM_003240.2	10	9	10	14	2	2	10	24	7	10	26	20	9	18	15	19	25	13	26	22	11	26	11	14	10	15	79	34	6	13	7	41	11	13	16	24	22	22	10	10	16	17	21	22	27	10	24
Endogenous	LEMD1	NM_001199052.1	1	7	1	4	1	1	3	10	2	9	6	6	4	6	4	10	5	3	11	3	4	10	3	10	3	4	4	12	2	2	1	9	1	2	6	8	5	4	2	3	4	5	6	12	8	1	12
Endogenous	LEP	NM_000230.2	6	10	4	5	1	5	6	13	5	12	12	27	9	14	7	10	14	5	30	17	4	15	19	11	16	16	58	17	8	8	8	10	12	8	4	12	10	13	5	6	12	9	13	22	16	18	23
Endogenous	LEPR	NM_001003679.3	106	149	22	66	13	15	124	335	111	119	188	187	132	102	72	357	110	112	255	217	39	145	109	232	70	105	392	264	57	96	97	318	30	91	43	130	82	290	58	67	174	67	94	166	158	93	217
Endogenous	LFNG	NM_001040167.1	184	1576	179	317	114	35	226	2366	352	400	223	623	186	1646	449	623	215	191	1814	583	369	772	348	576	414	795	865	1105	324	185	168	492	79	253	158	683	394	368	116	56	645	216	846	660	1589	129	810
Endogenous	LIF	NM_002309.4	86	42	21	102	15	5	44	194	74	47	78	106	71	78	132	104	94	50	87	142	88	217	53	76	27	111	243	177	14	68	79	172	59	55	16	107	90	73	19	26	88	70	90	102	166	17	162
Endogenous	LIFR	NM_001127671.1	139	133	66	196	13	15	141	653	167	171	178	349	95	331	121	208	162	59	476	265	53	366	106	572	94	133	439	356	100	75	91	229	45	106	161	315	97	198	56	60	315	155	207	205	221	166	264
Endogenous	LINC02381	NR_026656.1	74	59	18	124	71	4	126	319	106	156	138	133	75	161	100	136	79	41	111	197	97	212	100	317	47	156	382	223	30	78	46	249	23	53	19	214	111	114	47	22	151	53	41	129	128	46	243
Endogenous	LPL	NM_000237.2	22	50	50	30	4	31	18	139	64	88	111	341	52	150	101	100	35	146	101	115	35	238	207	190	76	75	241	136	81	42	51	133	64	48	74	106	62	389	32	32	129	47	171	125	136	131	136
Endogenous	LRP2	NM_004525.2	90	32	77	117	12	1	52	449	231	199	580	468	47	2496	919	504	52	87	2918	612	80	18	164	302	51	307	230	407	194	166	40	300	16	155	154	560	160	475	53	86	1170	375	1128	462	606	91	1081
Endogenous	LRRC32	NM_005512.2	152	173	58	262	107	36	236	738	192	367	254	280	152	310	223	437	129	186	397	528	98	876	258	501	163	299	794	493	41	148	165	619	47	157	66	507	222	387	100	38	278	97	149	415	315	136	577
Endogenous	LTB	NM_002341.1	258	188	59	41	110	33	27	140	37	54	183	89	279	197	89	82	147	144	48	151	68	322	108	181	88	263	541	215	29	397	130	376	84	61	37	127	67	282	51	36	240	43	85	653	46	40	133
Endogenous	LTBP1	NM_000627.3	90	109	23	80	75	18	95	527	491	61	109	184	99	142	244	190	192	168	175	393	156	822	208	553	39	510	890	826	66	112	73	249	42	168	29	194	91	211	70	25	226	137	65	387	100	56	339
Endogenous	MAD2L1	NM_002358.3	41	90	15	33	5	4	36	621	80	38	45	88	24	58	45	47	107	27	214	73	42	197	81	154	26	109	153	165	5	37	21	89	25	35	24	118	51	51	22	15	92	47	77	181	106	25	145
Endogenous	MAF	NM_005360.4	174	217	150	495	236	66	251	570	213	611	580	637	191	1227	403	471	280	265	519	729	204	815	319	749	299	364	1186	399	87	171	220	609	96	214	98	325	269	515	204	66	340	97	182	644	293	134	468
Endogenous	MAML2	NM_032427.1	77	83	35	101	18	21	58	202	57	91	100	244	129	104	101	86	90	52	129	189	65	309	80	450	75	123	306	158	51	75	66	203	33	64	26	130	56	177	51	25	106	48	71	185	87	66	170
Endogenous	MAP2K4	NM_003010.3	215	223	381	643	285	44	459	1360	541	208	375	684	520	1235	850	483	353	344	8826	1002	572	1632	291	734	353	2066	2499	1321	246	612	233	674	149	273	373	799	916	399	235	314	1225	528	682	301	1528	282	2481
Endogenous	MAP3K12	NM_006301.3	30	35	26	49	31	11	50	193	70	131	83	85	60	361	119	161	86	42	346	135	77	105	54	109	36	99	287	142	22	28	32	91	19	56	47	142	89	80	34	12	71	45	60	97	101	60	168
Endogenous	MAPK1	NM_138957.2	525	535	242	886	446	53	588	3195	778	654	608	905	943	1255	726	845	2015	425	1665	1536	509	3651	627	2154	386	1313	1993	1738	304	462	316	1677	123	367	283	1583	716	953	241	126	1626	280	625	1878	759	487	1478
Endogenous	MAPK10	NM_001318067.1	8	7	6	15	22	8	12	28	38	61	28	49	11	33	13	62	123	29	105	44	63	99	28	49	14	72	161	69	24	33	44	73	14	21	4	165	14	39	26	6	24	36	23	49	27	42	48
Endogenous	MAPK3	NM_001040056.1	155	225	114	299	123	16	194	1600	426	312	237	405	151	580	331	302	411	278	1722	423	210	759	225	1032	159	683	923	895	101	170	74	624	50	137	94	809	220	313	49	27	402	86	189	532	701	95	584
Endogenous	MAPK8IP2	NM_012324.2	159	94	133	175	95	6	67	5578	393	335	82	406	216	2912	544	621	211	71	1483	167	131	68	101	1393	61	455	492	530	71	79	91	159	104	210	97	790	159	87	27	52	626	42	139	123	80	121	484
Endogenous	MAPT	NM_016835.3	360	184	152	219	427	3	233	1735	763	617	293	312	506	291	388	181	189	536	175	688	273	636	776	1784	200	1523	1359	1735	90	334	186	161	67	248	274	1356	349	295	143	132	827	79	295	809	602	225	765
Endogenous	MARCO	NM_006770.3	21	15	7	16	5	9	8	22	11	21	48	30	5	30	58	13	38	15	18	22	13	24	25	26	17	23	45	60	6	18	8	16	19	23	16	34	23	138	8	13	30	35	35	152	23	19	20
Endogenous	MCM2	NM_004526.3	76	100	25	66	15	3	71	1124	96	49	69	208	37	91	96	91	150	41	370	86	21	216	70	206	23	221	339	290	11	46	21	90	11	33	38	238	57	66	12	7	108	28	132	253	188	18	241
Endogenous	MCM3	NM_001270472.1	151	278	128	164	35	10	213	1518	130	171	170	296	105	256	193	226	200	84	865	266	82	741	182	543	64	398	726	531	41	111	52	282	26	62	72	518	108	122	41	31	315	70	205	645	331	49	498
Endogenous	MDM2	NM_006878.2	353	480	239	885	1127	29	572	2718	736	1165	714	1129	284	1885	870	763	967	287	2577	1303	298	2618	520	1931	233	1278	2688	1993	202	306	155	1381	120	206	255	1939	680	584	156	172	1316	394	798	1353	913	267	1859
Endogenous	MED1	NM_004774.3	99	131	70	182	58	16	159	842	223	278	173	232	162	250	179	166	183	120	768	283	117	549	178	408	88	383	367	310	80	164	72	306	38	92	83	368	172	151	87	43	281	81	171	293	238	95	376
Endogenous	MELK	NM_014791.2	76	163	35	30	72	18	52	1150	88	35	67	141	38	58	105	129	246	30	587	76	44	284	119	123	50	151	259	173	24	61	38	75	42	46	52	154	63	49	43	36	113	84	154	198	173	35	163
Endogenous	MEOX2	NM_005924.4	39	64	32	36	8	20	40	60	23	55	75	139	33	47	46	66	35	32	237	112	25	67	52	135	29	25	164	175	40	35	29	116	31	41	18	72	45	129	26	19	73	66	56	139	81	46	92
Endogenous	MET	NM_000245.2	37	61	82	52	11	16	26	62	47	189	64	93	47	91	52	78	132	40	74	134	24	134	58	142	51	43	140	128	28	40	23	94	33	73	21	106	33	72	30	24	90	70	60	131	60	36	117
Endogenous	MFNG	NM_002405.3	97	72	58	69	49	28	63	373	81	134	142	108	105	345	165	216	102	76	171	176	92	251	110	192	110	129	356	174	31	119	52	135	60	74	37	139	105	114	46	34	139	77	103	216	107	52	165
Endogenous	MIA	NM_006533.1	18	26	9	8	10	9	19	14	37	54	22	157	112	64	17	94	14	21	97	226	15	48	45	216	43	56	108	55	13	39	25	44	31	42	29	24	17	72	31	28	114	58	25	24	34	16	60
Endogenous	MIS18A	NM_018944.2	96	133	26	125	83	10	166	728	131	104	125	188	91	123	135	129	182	75	338	155	87	374	96	328	47	399	480	324	43	123	63	172	42	47	88	199	124	116	38	26	174	69	103	216	198	56	283
Endogenous	MKI67	NM_002417.2	197	346	38	51	99	16	92	2656	163	43	144	232	123	154	192	190	282	29	640	98	51	1044	147	259	35	363	669	448	13	89	56	105	28	41	53	243	75	123	26	19	176	65	338	474	328	15	284
Endogenous	MLH1	NM_000249.2	176	144	97	278	202	15	206	1139	236	207	242	339	133	554	383	359	258	91	898	504	116	725	162	640	113	427	1074	677	49	137	88	447	51	114	132	414	226	227	59	69	356	151	206	532	286	96	538
Endogenous	MLLT3	NM_004529.2	145	148	149	375	84	17	195	211	194	385	274	337	265	251	494	326	136	99	1322	612	62	522	315	484	147	194	845	281	82	178	211	410	56	188	200	248	212	173	119	134	436	166	284	434	413	218	350
Endogenous	MLPH	NM_024101.4	1183	1188	1139	2200	945	5	2827	12163	1386	4287	1493	3192	959	4957	1364	2571	1492	1457	10718	5024	2009	3666	816	6726	1413	6016	4027	6544	1964	1656	1140	2246	1127	1280	1595	4093	3319	1133	1017	955	4381	1887	6703	1163	8256	1988	3324
Endogenous	MME	NM_001354644.1	50	64	37	128	80	16	41	159	85	131	120	605	98	94	127	194	84	77	134	261	54	352	67	696	70	96	299	184	64	70	57	239	39	81	59	162	60	245	70	38	227	143	92	127	84	60	127
Endogenous	MMP11	NM_005940.3	511	528	140	1397	1695	3	502	5894	1536	3125	609	1460	1208	1566	3047	565	366	2047	3086	2559	686	17549	1429	2849	357	3377	5416	2843	39	648	549	8610	108	576	225	4054	1003	1572	297	9	1610	76	570	6644	1060	278	4011
Endogenous	MMP14	NM_004995.2	302	350	82	806	122	30	294	2242	687	782	435	633	463	483	733	561	382	434	1114	1057	420	5828	501	1462	308	1054	1754	1406	54	320	230	3284	41	254	112	1728	421	1094	172	28	432	39	184	1740	480	182	1682
Endogenous	MMP3	NM_002422.3	39	53	13	44	12	1	71	28	43	37	57	74	166	80	38	182	44	77	44	190	43	288	105	215	361	76	306	133	5	35	65	270	21	57	6	59	22	67	18	15	96	10	24	219	183	37	105
Endogenous	MMP7	NM_002423.3	107	69	15	45	26	6	44	142	126	95	118	171	185	101	75	209	104	87	109	197	119	229	67	814	174	119	338	174	28	106	35	319	58	51	47	396	27	1428	67	23	60	30	28	199	41	22	929
Endogenous	MMP9	NM_004994.2	103	92	102	471	67	34	14	304	194	136	57	30	243	370	475	46	186	132	506	199	86	2216	124	146	181	888	300	430	29	124	36	626	80	98	330	345	53	8747	14	13	229	13	50	1085	54	11	173
Endogenous	MMRN2	NM_024756.2	110	98	49	105	30	30	104	406	190	183	227	139	86	382	94	253	101	62	292	350	64	384	139	333	115	241	687	296	82	89	88	250	54	163	72	314	101	241	51	54	191	142	156	256	145	122	412
Endogenous	MRE11	NM_001330347.1	133	244	65	261	116	28	249	728	139	229	266	335	280	362	271	168	266	122	528	323	159	524	212	606	129	373	724	767	99	130	94	401	27	76	230	278	180	215	90	60	277	79	139	363	238	135	369
Endogenous	MS4A2	NM_000139.3	21	8	5	62	15	2	31	184	58	33	60	38	18	44	42	46	29	23	44	88	17	138	44	53	10	16	134	36	17	7	26	77	16	38	12	102	25	29	8	8	40	27	90	138	109	6	66
Endogenous	MSR1	NM_002445.3	177	70	49	335	74	48	134	1497	206	395	246	257	198	609	464	173	375	117	310	308	255	1091	304	476	184	333	809	411	23	86	52	369	61	120	84	525	329	641	78	13	515	35	108	552	264	85	854
Endogenous	MT1G	NM_005950.1	108	132	68	91	57	18	75	1014	205	136	150	332	239	1436	116	513	817	148	397	497	164	599	304	1222	97	294	1064	465	63	254	131	369	49	194	49	582	99	236	95	77	385	96	96	324	416	66	315
Endogenous	MTOR	NM_004958.3	140	130	61	155	139	17	241	933	179	283	186	197	100	283	166	199	193	129	871	296	118	550	164	512	81	324	519	404	64	100	67	298	17	104	60	388	118	174	61	46	288	96	130	427	290	97	470
Endogenous	MUC1	NM_002456.5	1732	3052	4941	14267	4177	45	2370	15334	1417	6347	5143	6890	1788	4575	12437	2313	3295	2356	12536	12786	6014	4952	5392	12977	5342	16118	24531	9097	2021	3775	1116	8416	1544	3025	9330	6960	7939	882	2589	2349	6902	1734	2152	11034	26444	5453	23634
Endogenous	MUS81	NM_001350283.1	376	348	218	394	338	69	450	1046	332	883	492	810	464	1090	703	473	379	278	940	1253	416	1317	773	1078	362	680	2540	860	248	421	361	662	158	424	470	547	517	512	311	404	738	277	680	844	1647	527	774
Endogenous	MYBL2	NM_002466.2	103	246	11	10	33	3	16	1200	40	12	24	76	70	19	29	78	112	14	280	31	17	256	87	99	8	207	272	122	9	35	29	61	9	37	32	94	24	23	13	4	75	19	114	224	62	5	75
Endogenous	MYC	NM_002467.3	985	1349	187	193	454	67	853	3201	1813	408	583	3337	1106	1457	572	1083	496	822	1597	2455	369	2072	354	6718	388	3861	2258	2393	323	888	367	437	164	710	149	686	504	869	478	257	1173	284	499	927	1923	212	1064
Endogenous	MYCN	NM_005378.4	24	12	8	26	12	3	53	549	14	29	14	90	19	38	31	74	13	18	90	70	14	115	23	31	13	30	140	24	18	22	12	89	7	20	20	32	36	25	6	16	30	18	141	44	28	13	30
Endogenous	MYCT1	NM_025107.2	17	21	11	29	3	5	14	98	25	37	42	56	20	77	28	45	11	18	54	37	16	74	28	60	22	23	80	79	11	19	11	55	8	16	16	104	20	57	16	8	28	29	31	46	31	15	73
Endogenous	NASP	NM_172164.1	39	54	11	53	29	12	61	308	25	87	74	132	24	82	67	121	87	31	333	116	29	124	29	164	26	65	252	135	30	19	16	65	10	45	27	123	47	43	28	14	107	52	50	110	82	40	153
Endogenous	NAT1	NM_000662.4	440	16	239	1779	617	4	282	1028	116	151	405	440	271	80	454	69	81	71	514	623	437	201	671	2151	265	1958	1201	2835	104	361	97	475	66	53	394	148	631	97	96	250	886	153	504	218	261	124	2699
Endogenous	NCAM1	NM_000615.6	9	6	3	35	5	6	4	26	35	22	25	33	5	20	17	22	19	7	25	17	5	44	17	37	9	22	49	18	3	11	8	149	5	15	37	31	20	14	8	14	25	23	10	34	20	6	26
Endogenous	NCAPH2	NM_001185011.1	129	112	56	175	4	13	141	1532	183	189	163	345	99	341	226	337	397	96	542	334	111	531	153	451	62	256	518	344	62	100	88	328	46	103	66	445	169	152	69	70	278	107	222	371	225	92	343
Endogenous	NDC80	NM_006101.1	75	67	28	40	40	12	67	1164	90	47	87	97	70	70	123	119	191	21	360	58	33	392	84	165	22	180	440	206	14	46	26	126	28	43	55	180	72	40	23	28	123	61	106	255	114	32	199
Endogenous	NDP	NM_000266.3	18	9	15	155	3	6	18	17	20	12	285	20	12	72	66	102	18	78	18	35	158	88	13	140	8	70	871	66	34	47	15	648	10	18	6	678	13	61	47	15	15	13	18	125	15	32	141
Endogenous	NEIL1	NM_024608.2	95	48	68	281	43	11	51	381	71	363	188	318	40	596	276	280	98	64	472	360	170	148	166	580	74	209	556	436	143	67	41	271	34	81	96	696	170	98	53	58	322	193	157	186	563	106	573
Endogenous	NEIL2	NM_145043.2	44	25	18	80	1	3	44	170	90	44	60	69	45	52	45	41	42	43	217	105	25	153	50	318	16	246	183	249	19	53	15	123	7	23	10	93	48	66	14	9	71	42	26	112	57	21	204
Endogenous	NEIL3	NM_018248.2	17	24	11	13	11	9	7	185	29	12	21	35	14	19	28	19	31	14	101	9	13	60	19	30	11	38	67	35	5	12	13	16	11	12	11	35	12	13	12	15	25	19	39	62	29	14	33
Endogenous	NEO1	NM_002499.2	150	676	115	329	268	16	255	1135	335	375	279	520	172	612	522	492	813	130	1600	714	195	741	282	838	138	662	1115	879	100	203	146	431	34	199	106	167	277	225	86	109	622	144	214	482	517	135	818
Endogenous	NETO2	NM_001201477.1	66	45	9	26	11	4	31	642	137	28	33	43	47	153	21	69	58	61	67	83	7	600	36	118	19	71	254	106	19	21	38	90	9	25	16	124	19	101	31	9	41	29	17	130	20	7	72
Endogenous	NFATC1	NM_172388.2	97	150	68	215	20	25	180	678	170	159	141	174	149	565	204	156	60	96	90	317	147	446	110	381	140	200	476	308	59	161	80	265	73	83	119	169	152	208	82	71	185	40	96	355	204	135	227
Endogenous	NFKBIZ	NM_031419.2	623	403	464	2868	871	18	155	7145	143	177	524	1713	1268	408	1723	265	257	213	3995	504	217	1574	999	1078	425	485	1586	441	108	173	814	547	152	251	349	579	1686	230	99	66	907	93	1282	1467	9057	244	2330
Endogenous	NGFR	NM_002507.3	68	104	36	16	81	94	47	59	85	82	133	217	154	164	29	213	22	72	212	274	27	115	63	336	91	77	320	131	50	129	68	170	43	68	21	87	41	177	65	59	169	75	90	82	120	42	159
Endogenous	NKG7	NM_005601.3	135	117	33	66	95	22	39	168	56	77	113	77	184	243	124	152	362	44	59	149	59	308	161	148	42	179	320	200	29	222	36	212	49	61	37	111	98	143	42	15	206	52	39	758	64	42	188
Endogenous	NOD2	NM_022162.1	58	34	3	15	43	4	36	103	19	31	39	44	32	33	53	75	83	25	37	83	23	70	67	39	17	61	235	54	9	21	23	50	13	28	18	86	36	39	13	13	100	33	36	77	54	21	66
Endogenous	NOTCH1	NM_017617.3	135	269	78	290	265	37	224	954	128	346	150	397	238	657	405	357	204	119	491	498	128	652	228	520	151	305	862	385	58	109	96	367	69	144	158	439	205	262	75	99	327	84	145	579	213	117	457
Endogenous	NOTCH2	NM_024408.3	691	481	636	1243	872	73	990	2539	748	1399	911	1962	923	1271	1395	1356	783	754	3444	2479	641	3927	1370	3032	679	1707	4064	2101	324	612	507	2371	250	609	516	1929	680	1184	338	281	1734	427	1076	2384	1801	764	2446
Endogenous	NOTCH3	NM_000435.2	526	482	303	1168	815	83	833	4067	616	1167	742	1316	554	1907	1547	1357	1174	566	2356	2582	485	3661	752	2297	450	1654	2685	1361	321	544	529	1347	177	529	466	1670	678	1044	261	187	1271	446	760	1485	677	551	2295
Endogenous	NPEPPS	NM_006310.3	292	246	165	403	268	22	606	1414	412	809	435	765	343	882	444	379	462	244	1656	858	488	1422	397	2061	236	2325	1348	2014	215	440	179	651	129	284	326	965	426	427	218	115	995	293	431	781	684	322	1569
Endogenous	NPR1	NM_000906.3	30	42	23	19	7	9	25	110	11	58	57	75	31	73	26	67	24	26	63	91	15	113	35	99	43	33	185	96	26	22	31	72	14	34	21	69	26	78	15	18	61	40	54	83	61	45	72
Endogenous	NR4A1	NM_002135.4	441	235	76	574	7	5	155	2234	711	316	101	1092	448	1106	270	883	318	133	332	1195	454	1851	571	525	284	217	1920	1287	54	275	651	1038	633	388	49	61	288	513	112	96	498	30	162	485	3730	247	461
Endogenous	NR4A3	NM_173198.1	73	26	17	100	10	10	21	93	75	33	20	123	36	81	86	98	49	12	60	90	55	405	75	53	22	32	77	134	13	27	29	209	51	32	16	42	33	53	20	17	54	33	26	87	151	28	38
Endogenous	NRCAM	NM_001037132.2	9	91	7	13	57	5	8	267	370	31	13	109	20	30	171	153	49	67	47	78	13	190	128	28	11	30	168	149	6	9	12	70	10	54	9	212	14	33	12	6	110	20	47	58	21	8	68
Endogenous	NRXN1	NM_138735.2	12	12	5	6	2	4	13	157	14	19	14	40	6	18	19	19	29	17	30	12	16	404	15	11	16	14	80	15	6	16	7	24	10	21	18	27	15	18	17	11	29	37	18	31	19	21	23
Endogenous	NRXN3	NM_004796.4	16	37	5	16	4	8	32	369	57	76	38	72	38	34	31	48	21	21	154	27	8	31	50	187	33	25	129	202	32	21	51	33	15	12	31	29	36	50	14	11	77	36	47	172	21	32	92
Endogenous	NSD1	NM_022455.4	125	90	71	225	90	7	223	1016	187	247	240	225	91	427	249	310	170	124	824	429	164	466	212	666	96	433	916	517	107	174	91	272	23	92	92	443	150	145	76	51	322	202	223	382	263	97	499
Endogenous	NSD3	NM_017778.2	268	293	154	622	245	37	696	20686	1316	453	438	599	584	605	491	514	789	530	1878	894	560	1899	473	1986	268	1714	1498	1374	269	542	238	1962	74	335	234	1098	450	666	259	97	816	153	357	863	785	368	1228
Endogenous	NTRK2	NM_001018065.2	52	74	188	37	5	12	38	208	71	75	61	635	133	123	202	160	57	38	587	376	22	123	53	856	94	79	349	661	202	42	82	122	24	86	42	234	34	110	69	121	804	79	46	109	101	34	783
Endogenous	NUDT1	NM_198953.1	77	161	15	140	32	4	99	853	115	97	83	124	86	119	175	76	134	57	329	135	78	398	132	289	42	195	383	291	25	72	30	231	15	54	68	216	102	94	27	17	181	47	149	350	125	27	215
Endogenous	NUF2	NM_145697.1	50	116	32	11	16	5	47	437	44	20	37	76	32	27	53	45	65	12	184	18	18	139	53	57	6	103	78	222	6	16	19	41	8	14	20	100	49	20	9	10	77	15	87	93	208	6	91
Endogenous	NUMBL	NM_004756.3	129	112	45	165	24	21	144	667	114	384	178	249	86	211	217	343	120	83	706	382	94	541	117	347	63	231	515	453	47	73	63	318	53	106	69	249	178	147	62	57	219	109	121	215	201	75	311
Endogenous	NUPR1	NM_012385.2	698	338	383	1490	773	67	934	4012	1658	1082	578	1271	1876	1585	1890	1390	1022	883	910	1803	714	2301	1149	3434	489	2400	5057	1770	258	725	724	2143	243	629	802	2660	771	1657	479	299	1106	271	741	2956	1085	460	1548
Endogenous	OAS3	NM_006187.3	195	90	56	163	389	25	100	3009	322	420	229	336	322	397	372	379	700	58	719	531	85	1022	670	730	80	312	523	389	43	83	120	867	67	256	108	887	125	141	27	33	1382	60	287	714	180	101	1346
Endogenous	OCLN	NM_001205254.1	99	327	56	866	103	10	320	1024	140	2392	169	655	139	242	332	312	95	87	1167	378	668	435	207	1992	119	1364	408	1148	197	183	76	305	38	114	119	1623	137	112	113	111	412	209	292	346	415	267	689
Endogenous	OGN	NM_014057.3	275	288	170	401	64	137	708	228	730	265	487	530	225	307	219	435	118	303	184	968	542	1470	429	1052	555	379	1179	1134	193	236	510	1295	125	284	137	493	232	871	311	179	449	262	290	311	537	312	643
Endogenous	OLFML2B	NM_015441.1	74	124	44	405	179	44	192	443	225	462	177	133	164	317	421	208	90	161	351	511	179	994	244	426	80	232	530	341	19	65	97	658	30	61	41	423	228	370	55	23	175	52	63	615	149	109	577
Endogenous	ORC6	NM_014321.2	57	90	16	19	30	4	35	319	40	27	13	53	36	46	35	55	72	25	126	28	16	217	65	93	25	78	243	60	6	32	19	92	14	14	20	129	19	46	17	9	93	19	53	121	49	9	61
Endogenous	PALB2	NM_024675.3	33	27	12	44	11	4	65	238	45	81	39	78	26	68	67	64	79	25	253	94	26	137	45	165	37	152	184	129	17	31	16	74	15	26	36	121	48	32	21	16	73	23	53	115	93	27	149
Endogenous	PALMD	NM_017734.4	75	57	33	55	18	20	48	184	65	91	102	217	50	150	104	151	69	43	187	233	57	212	147	640	120	207	462	459	122	53	64	157	25	78	48	128	82	154	85	29	144	101	116	254	116	85	161
Endogenous	PARP1	NM_001618.3	892	870	530	1056	811	58	920	5492	975	1496	1007	1006	781	2242	1245	991	867	451	4496	1434	920	2685	1419	2786	535	4817	3118	3517	310	977	413	2088	232	464	635	1928	1159	570	262	255	1711	290	1122	1737	1432	445	2976
Endogenous	PARP2	NM_001042618.1	57	75	37	78	11	7	59	410	55	91	83	112	61	81	76	51	104	36	190	126	46	341	87	224	34	138	284	242	36	56	30	132	15	53	60	236	74	57	36	22	140	69	105	240	136	51	216
Endogenous	PARP4	NM_006437.3	261	170	109	413	211	33	195	1262	233	356	452	413	135	704	468	432	365	199	1098	748	174	978	298	934	143	434	1076	885	141	213	94	627	55	181	125	628	197	286	121	98	539	270	265	577	566	162	840
Endogenous	PAX5	NM_016734.2	11	15	4	6	3	3	1	8	13	19	15	30	23	18	16	17	19	20	21	14	4	18	16	19	20	21	23	28	9	25	13	34	22	14	8	17	16	20	10	13	29	28	16	39	18	11	19
Endogenous	PAX8	NM_013953.3	9	6	12	4	12	3	4	54	8	11	11	33	10	22	9	23	20	7	31	33	11	8	8	30	9	32	69	96	8	5	7	17	9	9	2	12	6	17	5	9	6	5	20	29	26	11	17
Endogenous	PBX3	NM_006195.5	32	32	45	49	7	8	12	113	59	354	36	51	18	210	78	61	32	37	497	80	47	221	26	864	30	137	91	212	15	32	28	95	11	25	14	103	142	73	21	22	140	54	25	144	40	11	126
Endogenous	PCK1	NM_002591.3	5	4	21	5	2	9	4	52	3	12	16	24	13	13	5	15	7	19	21	11	6	19	28	11	6	17	35	13	4	6	4	18	6	9	7	14	25	27	10	6	17	11	16	17	19	20	25
Endogenous	PCNA	NM_182649.1	419	392	125	311	429	24	300	3582	403	439	363	698	305	566	569	298	936	225	3017	607	214	1719	492	898	154	1235	2344	844	66	258	175	800	100	259	288	971	349	300	99	104	692	91	628	1168	719	110	753
Endogenous	PDCD1	NM_005018.1	20	22	10	7	1	3	7	22	10	23	15	21	21	39	19	20	41	18	29	34	22	53	41	32	14	22	69	42	10	33	9	55	24	14	23	26	29	31	13	15	51	36	15	92	26	15	51
Endogenous	PDCD1LG2	NM_025239.3	17	9	5	21	1	4	12	64	14	27	25	33	23	35	28	19	38	10	27	35	14	70	28	41	12	24	37	52	5	17	5	58	5	11	5	60	11	57	7	3	36	13	10	103	24	12	52
Endogenous	PDE9A	NM_001001567.1	27	21	4	39	1	10	24	82	29	65	38	111	14	61	26	51	29	27	67	40	45	82	33	150	38	56	66	32	26	27	14	39	14	25	23	62	43	36	18	12	38	32	25	57	40	30	53
Endogenous	PDGFB	NM_002608.2	64	115	30	96	50	10	29	605	97	95	94	114	47	231	119	148	88	57	322	163	64	631	68	176	48	142	245	123	37	44	61	157	12	51	28	233	86	79	37	17	151	37	160	182	147	31	252
Endogenous	PDGFRA	NM_006206.4	161	235	86	244	146	38	188	379	219	218	367	500	322	240	171	374	90	223	299	736	113	1422	252	945	298	417	926	486	70	239	209	650	57	269	65	286	164	542	189	72	299	93	161	421	345	117	391
Endogenous	PDGFRB	NM_002609.3	516	730	229	1482	989	119	776	3560	794	1553	993	1630	926	2036	1367	1754	291	604	1568	2741	480	4865	1108	2769	826	1180	2912	1853	194	494	581	2565	179	752	344	1936	724	1623	454	170	1071	354	740	1896	1291	637	1982
Endogenous	PDK4	NM_002612.3	120	400	196	72	33	72	273	714	203	182	405	780	161	177	132	299	156	164	273	576	44	414	213	695	107	80	747	594	110	89	115	294	57	155	38	80	178	427	75	51	247	73	228	533	247	162	710
Endogenous	PECAM1	NM_000442.4	216	199	108	228	22	44	154	949	147	288	267	272	157	520	248	277	231	112	1061	511	128	891	220	411	207	333	777	616	78	155	91	440	54	162	106	716	196	574	73	37	403	110	159	687	315	135	624
Endogenous	PFDN2	NM_012394.3	315	768	134	396	197	29	330	1925	332	521	327	391	305	586	385	302	368	249	1432	614	336	1561	367	1076	132	1650	1173	1208	141	376	153	782	51	149	176	897	412	261	121	91	607	122	391	715	685	147	1052
Endogenous	PGK1	NM_000291.3	776	528	197	1036	1190	29	659	5071	982	890	619	871	457	1257	778	770	2829	590	3659	975	403	4959	679	2188	239	2230	1976	2663	154	451	249	2252	59	198	206	1758	529	1010	125	73	1142	161	600	3330	1029	203	1789
Endogenous	PGR	NM_000926.2	164	161	128	111	29	6	722	95	299	286	80	289	474	98	914	55	20	258	1086	955	143	159	891	956	150	1152	1378	2743	29	396	26	149	54	184	676	690	58	216	69	150	1640	310	554	1063	615	62	700
Endogenous	PHGDH	NM_006623.2	175	47	21	37	59	14	63	751	92	38	75	329	102	59	115	315	192	23	231	164	34	475	112	375	61	141	354	195	96	62	149	145	48	71	137	379	86	125	54	25	116	26	222	590	185	28	189
Endogenous	PIK3CA	NM_006218.2	74	66	27	95	9	5	84	303	85	151	86	117	70	137	73	93	77	28	347	156	46	419	82	285	36	155	234	228	28	36	31	188	15	52	25	205	70	101	28	24	151	36	101	182	135	41	162
Endogenous	PIK3CD	NM_001350234.1	131	83	36	134	55	12	46	249	48	139	133	168	147	228	161	172	125	57	166	213	74	367	95	218	53	108	261	190	30	85	41	224	28	63	49	156	86	181	31	23	148	54	88	317	79	33	197
Endogenous	PIK3CG	NM_001282426.1	44	37	11	32	6	3	21	130	32	35	69	67	20	165	64	39	67	28	42	84	46	157	53	76	38	51	168	72	9	49	16	97	25	25	17	93	48	58	20	15	77	21	38	120	74	21	129
Endogenous	PIK3R1	NM_001242466.1	215	181	71	234	518	24	332	2653	261	229	250	712	687	344	341	301	254	184	949	562	192	903	522	1245	210	550	1721	702	122	246	193	505	66	217	152	527	274	257	119	64	738	105	442	558	1085	151	723
Endogenous	PIK3R2	NM_005027.3	325	293	114	331	303	19	336	1484	421	550	416	461	272	622	549	620	774	279	1724	1117	456	1609	538	1045	206	1285	4584	1205	150	397	308	677	81	359	179	627	368	363	237	163	770	231	441	860	661	321	1116
Endogenous	PIK3R3	NM_001114172.1	95	125	31	109	108	1	61	680	233	219	183	112	126	120	88	82	259	144	407	200	107	517	232	543	60	600	1012	559	60	339	115	395	17	65	51	286	169	149	57	22	313	46	102	633	280	111	556
Endogenous	PIK3R5	NM_014308.3	82	73	35	85	46	31	45	228	36	145	90	82	64	223	165	86	74	54	75	166	62	278	113	145	89	111	313	124	14	96	40	105	46	64	24	120	79	122	30	13	138	23	44	237	73	50	200
Endogenous	PIM1	NM_002648.2	283	324	119	445	238	78	206	630	368	345	528	496	798	414	525	894	333	421	297	644	323	664	317	376	171	573	1116	275	69	625	364	774	198	197	139	295	274	592	386	243	325	98	218	764	411	202	501
Endogenous	PIP	NM_002652.2	574	172	1161	1924	21	3	11	23	19	107	302	134	27	53	2381	6	10	7	352	309	22	225	142	4531	95	686	2992	108	1727	434	72	4260	324	16	391	1686	56	132	69	316	1153	20	127	331	100	42	1308
Endogenous	PKMYT1	NM_001258450.1	81	112	17	27	29	3	40	1062	73	23	45	307	133	20	86	68	144	25	516	63	44	172	81	140	18	254	359	230	9	40	25	70	18	47	51	145	62	33	14	12	105	32	167	212	207	8	133
Endogenous	PLA1A	NM_015900.2	7	17	8	7	34	1	8	36	16	8	13	25	5	41	10	27	28	14	40	15	12	60	18	15	5	33	74	34	4	14	5	37	7	16	6	21	14	18	9	3	25	8	7	163	17	5	28
Endogenous	PLA2G2A	NM_000300.2	19	17	9	13	4	128	14	17	7	28	50	20	67	16	9	16	35	19	24	39	8	34	40	23	60	21	82	50	19	37	9	53	18	27	13	39	397	51	14	18	26	77	66	319	82	14	59
Endogenous	PLA2G3	NM_015715.3	5	8	4	2	8	7	6	6	8	10	73	20	5	14	7	2	27	8	8	10	37	15	9	15	2	62	67	18	8	42	11	21	11	10	22	28	41	6	5	5	20	22	20	200	28	39	41
Endogenous	PLA2G4A	NM_024420.2	16	14	3	23	6	5	12	39	15	23	27	50	10	36	27	23	30	17	27	45	13	57	20	69	17	29	43	39	13	25	10	60	14	24	18	36	23	33	14	9	35	30	19	60	25	18	58
Endogenous	PLA2G4F	NM_213600.2	24	20	22	42	42	4	9	127	34	157	32	44	13	186	52	62	44	24	138	40	20	68	26	32	18	33	233	32	21	12	25	80	19	15	50	99	39	18	13	17	55	35	89	54	111	12	85
Endogenous	PLAT	NM_000931.2	392	451	805	1547	456	23	199	1165	813	1019	388	1225	1099	2686	5612	1363	316	457	4740	1569	637	4684	1238	2280	682	2595	1698	1535	278	1675	333	2290	384	527	4773	1973	1180	686	312	776	4936	742	3333	978	2927	409	3288
Endogenous	PLCB1	NM_015192.3	73	376	54	89	177	15	72	642	33	218	136	339	136	122	133	262	722	76	987	292	33	627	101	448	143	157	419	182	65	91	160	273	56	88	47	155	75	122	77	34	204	62	245	246	687	54	205
Endogenous	PLCB4	NM_000933.3	104	72	37	130	26	11	56	330	83	133	108	176	44	233	45	115	275	115	57	271	140	498	66	556	95	453	415	524	136	107	84	160	52	99	39	209	60	133	91	53	87	107	110	106	109	52	175
Endogenous	PLCE1	NM_001165979.2	26	56	19	41	27	8	30	71	25	58	69	71	154	77	195	74	29	42	82	155	68	219	65	107	64	75	284	177	23	24	32	190	57	101	29	74	35	94	60	21	114	78	114	249	267	38	209
Endogenous	PLD1	NM_002662.4	85	61	36	150	39	16	143	241	59	135	122	206	88	150	112	136	48	56	128	235	57	366	107	284	75	113	381	189	50	45	42	259	34	65	32	187	78	233	62	15	108	62	131	210	136	59	279
Endogenous	PMS2	NM_000535.6	129	155	42	249	51	2	202	1036	154	229	151	187	89	243	180	156	124	84	812	262	133	428	126	439	83	450	599	496	46	107	47	368	17	69	86	296	141	146	47	30	234	111	115	410	195	64	393
Endogenous	POLD1	NM_001256849.1	163	136	53	156	125	30	239	1091	202	166	179	301	178	200	302	228	177	105	427	344	134	554	213	409	96	311	807	335	73	142	75	166	71	116	142	305	177	151	80	75	334	123	240	367	267	98	268
Endogenous	POLQ	NM_199420.3	53	39	11	22	1	5	33	444	31	32	32	76	19	16	49	52	48	6	220	30	11	107	49	104	9	66	217	95	5	25	15	27	6	18	22	83	33	26	9	7	60	14	67	83	80	5	80
Endogenous	POPDC3	NM_022361.4	8	3	3	4	1	1	6	52	28	14	8	9	6	59	7	15	22	6	13	13	7	15	9	15	7	9	19	33	4	10	6	13	8	9	12	10	7	16	7	4	11	13	12	25	10	10	11
Endogenous	PPARG	NM_005037.5	31	30	17	64	24	6	34	229	46	53	90	139	27	82	160	77	40	32	71	106	29	306	54	106	39	34	185	136	10	26	20	92	22	61	35	186	193	101	28	37	157	62	82	100	67	51	199
Endogenous	PPARGC1A	NM_013261.3	14	10	6	18	8	2	9	19	7	10	10	39	7	20	12	23	9	5	56	25	16	22	12	47	9	16	50	37	10	11	14	35	10	9	9	22	16	19	17	12	14	27	25	27	43	11	29
Endogenous	PPP2CB	NM_001009552.1	90	85	47	455	101	9	168	544	148	190	169	289	91	612	259	234	187	72	714	518	141	820	189	872	81	490	652	1048	59	136	65	398	17	92	50	330	151	215	56	30	323	118	155	461	221	90	709
Endogenous	PPP2R1A	NM_014225.3	664	622	298	958	567	59	867	4748	1138	901	997	1434	629	4984	1402	1544	1568	542	2901	2395	622	3835	773	2499	350	1902	5093	2695	276	575	424	1671	158	537	429	1858	593	777	273	336	1582	313	889	2280	1201	419	2283
Endogenous	PPP2R2C	NM_001206995.1	8	359	98	143	91	2	5	1831	316	58	61	18	48	775	95	21	12	79	2237	349	131	1007	6	183	24	51	215	507	31	77	137	189	6	16	9	16	176	83	5	79	28	131	93	139	13	5	248
Endogenous	PRC1	NM_199413.1	31	40	4	16	7	3	18	467	38	17	34	47	15	24	32	18	129	12	130	18	12	163	35	62	10	50	77	65	6	13	9	35	5	13	6	138	15	16	10	6	54	18	57	77	69	7	58
Endogenous	PREP	NM_002726.3	53	57	20	98	18	7	44	370	76	100	89	79	57	187	66	86	97	55	232	141	49	708	70	253	38	203	305	233	39	88	50	175	17	33	27	111	55	98	41	13	103	43	54	145	85	35	211
Endogenous	PRF1	NM_001083116.1	18	29	12	16	10	5	10	36	12	16	23	26	25	62	21	32	40	10	21	40	14	73	41	40	13	37	87	43	8	33	17	31	10	10	7	35	26	39	12	10	50	20	21	102	13	7	44
Endogenous	PRKAA2	NM_006252.3	29	77	164	63	2	8	20	330	150	103	48	117	23	49	102	47	49	38	376	92	19	105	33	182	59	223	204	49	77	94	32	41	14	53	15	16	27	48	42	17	101	48	36	177	294	73	101
Endogenous	PRKACA	NM_002730.3	437	329	184	643	982	32	538	2195	607	793	605	732	435	1121	745	732	1237	394	3420	939	458	1859	593	1993	319	1305	2186	1981	178	347	284	1236	99	226	227	1100	470	634	170	118	1056	148	457	1541	729	278	1753
Endogenous	PRKACB	NM_182948.2	122	133	1658	1378	487	11	62	287	101	103	129	158	150	4574	77	107	91	55	112	198	58	655	116	232	63	156	731	211	48	142	264	265	28	57	21	189	80	201	56	37	177	48	106	276	139	47	231
Endogenous	PRKCA	NM_002737.2	31	22	6	38	4	5	22	48	22	25	29	38	28	116	26	31	15	25	48	74	21	137	36	95	18	46	89	47	9	24	12	90	7	30	10	54	19	28	24	9	31	13	21	68	45	24	82
Endogenous	PRKCB	NM_212535.2	26	19	6	18	1	9	12	59	23	17	37	25	20	46	27	26	38	10	25	46	11	56	16	42	12	29	41	46	7	12	12	55	9	19	10	56	27	40	12	6	41	17	25	111	20	14	58
Endogenous	PRKDC	NM_006904.6	727	1131	340	825	553	69	1067	5380	1739	863	756	1036	905	1152	1039	1014	719	838	3377	1730	739	2854	846	2990	445	3534	3921	2124	251	1058	455	1539	248	472	469	1365	696	869	412	292	1293	412	789	2452	892	542	1481
Endogenous	PRKX	NM_005044.4	4	12	4	15	1	4	12	102	6	17	25	23	12	12	18	28	16	12	5	11	3	14	25	23	6	6	54	17	3	7	5	14	9	7	7	12	10	18	4	12	18	3	8	13	17	12	7
Endogenous	PRLR	NM_000949.5	411	52	43	452	42	1	310	1600	125	215	336	234	70	174	132	225	268	239	580	444	166	808	139	1141	27	447	657	966	76	188	96	235	18	53	99	574	136	116	75	42	385	72	114	456	177	183	554
Endogenous	PROM1	NM_001145847.1	36	33	14	155	47	5	582	98	22	46	100	218	100	34	35	61	14	79	110	277	210	75	17	793	103	262	189	340	85	24	31	51	16	25	22	27	46	71	143	14	47	52	34	31	45	15	519
Endogenous	PSAT1	NM_021154.4	18	8	10	8	3	6	10	6	12	23	14	31	8	22	14	19	16	13	29	30	9	43	16	31	17	17	37	17	10	19	15	33	12	21	11	27	20	23	20	15	29	31	19	47	11	19	25
Endogenous	PSMB10	NM_002801.3	132	139	63	225	93	19	102	819	104	248	204	240	118	622	249	252	457	126	353	338	128	569	211	489	125	383	719	271	41	221	87	574	41	82	106	452	169	194	59	44	316	56	115	698	229	69	444
Endogenous	PSMB7	NM_002799.2	298	385	117	434	332	39	318	2320	381	628	410	618	271	1072	664	540	556	244	2471	825	215	1807	453	2043	152	926	1083	1228	107	221	142	800	64	177	209	1010	281	390	101	82	691	166	332	1231	595	164	1186
Endogenous	PSMB9	NM_002800.4	196	92	44	96	65	16	68	583	96	126	150	141	250	249	181	158	462	51	177	285	196	590	328	475	102	423	406	241	38	357	96	543	54	112	81	374	103	170	61	29	578	36	83	1071	116	72	505
Endogenous	PTCH1	NM_000264.3	28	39	23	19	9	15	19	42	34	33	44	91	35	85	34	67	43	28	94	103	28	59	41	198	33	50	125	71	18	27	22	72	17	42	28	40	19	49	32	20	54	36	45	89	47	28	54
Endogenous	PTEN	NM_000314.6	71	165	74	185	51	16	87	435	262	290	162	181	207	228	146	232	61	131	385	268	153	402	201	401	167	500	545	303	78	171	108	237	22	98	97	439	157	170	108	40	319	98	137	150	287	84	435
Endogenous	PTGDS	NM_000954.5	177	273	52	76	208	53	69	85	195	187	536	650	180	343	93	262	192	120	92	412	48	444	72	723	258	112	529	581	88	285	252	1172	77	141	71	284	74	982	86	41	321	135	211	739	232	214	211
Endogenous	PTGER3	NM_000957.2	151	74	89	620	867	12	383	390	350	112	306	578	239	129	539	217	89	187	80	1891	403	321	379	429	107	467	1770	487	46	181	66	482	40	309	127	300	166	357	86	60	633	146	426	817	226	380	536
Endogenous	PTGS2	NM_000963.1	36	22	7	19	5	2	6	83	11	21	23	67	14	54	35	30	17	9	39	52	12	56	18	41	12	13	70	94	5	12	12	86	11	19	4	18	11	68	9	12	18	17	21	29	61	9	26
Endogenous	PTTG1	NM_004219.2	39	45	12	26	21	4	31	489	50	13	35	83	34	20	66	33	123	7	219	40	12	155	71	130	14	80	220	128	4	34	13	63	6	16	6	121	19	29	6	10	64	6	80	148	71	3	74
Endogenous	PYCARD	NM_013258.3	34	35	31	273	110	10	97	382	38	112	138	125	110	188	431	87	90	62	548	188	169	170	143	183	78	651	323	573	28	105	21	214	35	96	186	77	395	98	26	38	269	37	166	176	256	36	1130
Endogenous	RAC2	NM_002872.4	46	37	15	24	8	8	14	137	36	48	54	58	41	88	66	67	57	24	136	61	23	134	46	107	26	68	100	88	9	39	10	89	13	35	17	101	30	107	10	9	75	19	35	158	48	14	109
Endogenous	RAC3	NM_001316307.1	137	64	47	220	60	3	69	847	121	304	110	196	61	358	99	55	134	92	1061	191	99	257	102	549	53	367	631	336	41	72	51	195	25	68	41	203	92	83	48	35	245	77	130	175	121	41	243
Endogenous	RAD51	NM_133487.3	25	32	9	18	4	3	13	409	35	9	33	43	14	25	24	29	35	9	117	15	16	70	13	63	7	113	145	86	3	17	13	39	8	11	8	74	15	24	5	4	44	20	47	95	72	10	75
Endogenous	RAD51C	NM_058216.2	80	149	34	114	65	8	97	330	97	220	115	159	58	171	85	131	89	36	202	160	76	353	123	219	64	180	450	149	39	73	99	143	31	39	77	196	114	95	65	35	188	87	117	159	94	41	157
Endogenous	RAD52	NM_134424.3	35	26	14	93	14	6	111	189	54	102	76	88	51	79	97	60	57	35	192	109	32	197	53	178	28	95	221	172	27	39	32	109	21	36	20	133	36	65	28	27	103	46	46	104	85	45	114
Endogenous	RAD54L	NM_003579.3	55	132	22	21	16	6	51	797	38	33	46	157	39	44	46	78	88	15	268	46	21	169	67	114	16	116	273	126	4	33	15	39	9	20	29	112	43	23	4	11	91	35	65	184	134	9	115
Endogenous	RARRES3	NM_004585.3	167	79	160	648	168	5	171	897	170	305	231	107	276	278	712	277	254	217	899	349	124	534	588	1158	70	434	2013	594	36	400	52	946	30	133	196	390	179	232	86	21	1034	48	209	2292	152	205	1119
Endogenous	RASAL1	NM_001193520.1	4	3	11	11	1	8	6	19	16	19	12	30	3	18	10	17	15	11	19	16	19	17	13	38	14	17	75	20	10	18	16	14	16	11	22	18	14	12	10	16	32	23	24	33	30	16	31
Endogenous	RASGRF1	NM_001145648.1	4	11	6	8	3	1	7	17	4	14	13	14	5	8	10	12	3	8	16	15	6	39	16	17	11	14	54	11	3	8	6	26	8	6	7	13	12	26	8	8	17	8	9	20	10	6	21
Endogenous	RASGRF2	NM_006909.2	71	38	27	392	31	4	117	209	152	64	80	157	126	99	114	74	44	109	118	186	147	616	209	302	44	198	263	118	22	89	37	548	23	40	19	175	132	162	43	10	105	30	42	224	54	84	397
Endogenous	RASGRP1	NM_001128602.1	54	90	25	22	55	7	13	301	79	28	78	111	196	104	214	245	97	70	47	182	31	164	85	75	25	65	140	137	23	87	28	65	26	171	57	352	208	45	20	65	314	66	192	288	209	18	152
Endogenous	RB1	NM_000321.2	206	240	113	226	208	33	224	1191	228	227	213	235	180	557	217	132	333	160	475	342	195	788	193	657	188	691	621	627	94	223	108	407	54	93	54	441	201	257	80	50	431	71	133	428	422	107	693
Endogenous	RBL1	NM_002895.3	90	138	32	82	37	7	94	593	68	95	69	172	78	100	120	118	130	25	408	120	30	344	86	260	30	147	235	221	21	35	15	176	18	44	61	185	75	83	27	26	135	51	112	202	135	39	180
Endogenous	RBL2	NM_001323611.1	410	442	229	590	216	23	455	2409	323	580	434	691	410	1276	426	850	615	202	1556	852	212	2864	544	2160	190	674	1417	1278	202	252	234	1067	52	264	220	1367	305	595	106	135	1509	279	322	887	527	181	1001
Endogenous	RBX1	NM_014248.3	608	611	215	881	673	36	513	6103	1350	714	699	1116	514	1275	848	802	656	538	2268	1238	517	2852	627	2600	305	1841	1992	1654	239	578	391	1834	100	391	193	2247	632	715	175	131	1192	225	638	2376	1082	340	1924
Endogenous	RELN	NM_005045.3	26	30	9	4	3	7	8	17	12	14	43	141	20	13	6	32	10	8	116	37	8	23	6	197	31	11	71	73	21	18	25	42	7	24	9	15	6	112	21	10	14	14	26	12	36	18	29
Endogenous	RFC4	NM_002916.3	79	69	25	147	48	8	139	693	70	119	82	148	74	121	120	88	113	54	388	116	37	390	103	264	33	202	333	339	18	60	37	261	28	40	54	167	89	65	32	26	153	51	133	232	155	28	234
Endogenous	RNASE2	NM_002934.2	6	7	7	5	2	6	2	18	3	15	16	6	9	16	9	10	15	11	28	6	13	24	12	17	6	9	36	13	7	12	6	19	8	3	8	12	9	14	6	9	12	14	9	13	8	5	27
Endogenous	RNF103	NM_001198951.1	372	476	306	832	505	32	532	2888	983	943	678	1160	611	1396	643	865	597	435	2435	1092	473	2357	656	1348	326	1228	1354	1826	336	495	345	1193	166	310	339	1260	740	442	247	224	1131	413	898	731	1028	460	1228
Endogenous	ROBO4	NM_019055.5	47	64	42	72	12	7	46	281	59	95	93	76	50	210	66	70	47	36	170	104	44	211	47	190	48	101	220	177	39	56	47	185	18	30	31	175	73	145	35	19	107	38	73	125	73	49	175
Endogenous	ROCK1	NM_005406.2	190	185	129	275	207	20	217	688	349	342	240	236	659	316	274	243	292	200	814	342	146	1164	231	676	138	941	869	472	113	350	155	446	43	118	258	318	230	410	110	48	465	92	154	559	316	147	520
Endogenous	ROCK2	NM_001321643.1	88	128	49	188	80	6	146	351	121	163	138	269	82	263	214	237	205	75	708	320	81	593	152	604	55	218	514	592	49	73	38	305	22	60	55	279	130	179	34	36	277	106	64	293	199	44	441
Endogenous	RORA	NM_134262.2	41	40	33	78	8	2	47	150	78	51	60	104	53	76	44	67	22	58	89	99	29	201	63	217	29	119	234	117	20	71	46	158	9	38	25	138	63	76	34	11	93	35	41	108	82	31	108
Endogenous	RORB	NM_006914.3	5	10	4	16	1	1	6	23	27	11	9	19	5	33	18	23	8	13	17	28	16	17	18	31	6	15	45	15	7	16	7	29	4	11	7	11	23	9	8	8	14	9	10	20	11	10	21
Endogenous	RPS6KA5	NM_182398.1	105	89	71	223	41	14	93	256	177	238	122	263	99	133	187	141	83	117	252	324	93	325	143	657	82	415	420	480	66	143	59	223	31	93	101	176	116	115	70	59	362	117	154	282	274	151	289
Endogenous	RPS6KB1	NM_001272042.1	88	375	45	136	64	11	124	519	129	309	123	247	41	230	132	256	143	78	1310	324	93	459	123	426	57	243	467	293	61	116	109	213	32	89	72	288	149	104	60	28	272	69	115	220	167	70	280
Endogenous	RPS6KB2	NM_003952.2	210	137	97	256	197	15	184	2702	108	337	181	539	154	509	255	413	337	109	990	412	159	866	279	543	129	330	1290	644	72	104	74	394	57	104	142	531	190	211	59	66	437	131	357	501	788	78	485
Endogenous	RRM2	NM_001034.1	182	298	35	67	224	13	109	3653	179	71	155	314	140	134	322	267	497	34	1587	129	58	591	247	481	38	425	1006	596	16	95	45	156	38	79	63	428	124	113	27	28	319	55	488	437	471	25	637
Endogenous	RUNX3	NM_001031680.2	73	52	24	52	38	11	48	216	35	76	71	62	87	151	74	63	82	52	67	89	48	244	62	150	52	105	176	84	13	76	32	102	19	22	21	85	47	81	24	10	103	35	32	174	36	17	153
Endogenous	S100A14	NM_020672.1	161	284	102	27	282	7	558	4222	371	244	195	1035	601	216	772	968	725	701	1269	1998	329	1944	567	5796	233	2571	3711	5612	264	333	12	1064	94	256	146	2369	190	148	214	23	1589	624	1108	1365	1207	516	2032
Endogenous	S100A7	NM_002963.3	31	1	1	13	5	1	1	367	2	5	28	1	51	7	232	6	6	12	428	21	24	19	6	158	6	997	3	503	1	19	3	12	2	7	4	3	11	2	4	5	13	13	2	4	8	2	208
Endogenous	S1PR1	NM_001400.3	25	32	15	28	11	5	18	60	13	49	50	61	18	82	21	39	45	20	53	49	15	66	29	56	24	36	111	66	16	28	14	61	18	34	26	66	29	57	13	19	69	32	37	85	56	16	82
Endogenous	SCARA5	NM_173833.5	25	14	11	4	3	17	10	14	9	24	18	125	33	30	24	29	22	11	45	47	9	27	12	132	27	18	96	69	26	19	14	39	9	21	8	17	9	79	23	16	35	34	33	69	21	10	40
Endogenous	SCUBE2	NM_020974.1	439	265	1959	1151	956	8	630	3047	2464	816	1475	3265	1762	305	6690	764	1410	870	1328	4152	812	2866	1930	658	793	2167	10565	4297	189	552	655	1827	1373	1631	1934	1169	1334	1433	335	292	4840	256	4697	3449	10242	1810	11354
Endogenous	SELE	NM_000450.2	26	13	5	27	2	1	3	6	7	19	10	22	10	45	10	50	11	7	22	26	6	49	14	36	11	15	58	152	2	9	13	82	11	16	5	61	4	24	3	9	36	7	7	26	48	8	23
Endogenous	SERBP1	NM_001018067.1	612	1168	178	703	39	32	437	4161	883	720	790	1357	563	1000	638	924	1016	525	2504	1379	569	2884	595	3354	367	3164	3013	2510	281	901	357	1424	84	396	195	1837	564	851	239	142	1172	293	542	2450	1213	268	2248
Endogenous	SERPINB5	NM_002639.4	24	42	11	18	13	4	7	678	41	31	32	158	37	40	17	232	23	69	95	85	17	70	71	206	24	61	342	104	29	46	22	75	19	45	35	52	138	54	27	23	84	58	41	49	55	16	74
Endogenous	SERPINH1	NM_001207014.1	158	111	31	317	7	26	183	742	214	184	163	281	165	238	242	231	315	214	403	502	227	1488	320	930	113	436	787	572	44	201	128	749	12	97	47	747	206	301	93	9	238	86	118	728	163	102	561
Endogenous	SFN	NM_006142.3	95	141	59	109	104	5	69	2107	248	280	131	289	264	102	139	435	274	125	929	507	129	281	208	693	83	442	942	444	68	143	50	449	74	153	85	1095	136	100	77	130	440	104	285	461	257	51	406
Endogenous	SFRP1	NM_003012.3	137	213	46	66	18	30	121	94	111	91	146	2048	506	259	20	330	26	161	275	650	19	127	64	2747	284	42	518	492	330	149	143	303	45	236	37	94	37	495	182	48	287	327	108	73	177	130	327
Endogenous	SFRP2	NM_003013.2	230	385	89	1547	359	22	1100	1809	1002	348	544	778	252	841	812	815	174	487	840	1926	621	5384	867	2677	482	1256	1597	1840	51	407	433	3900	45	311	75	1668	423	847	318	20	640	192	245	1833	557	342	2165
Endogenous	SFRP4	NM_003014.2	427	650	195	1463	264	465	1155	541	2437	420	900	720	2546	1652	1407	1659	387	1576	383	2372	1053	4233	1335	1702	1064	2096	6280	824	168	1569	1862	4263	149	465	298	1295	904	1610	663	259	1707	87	373	2739	591	1331	1215
Endogenous	SHC2	NM_012435.2	101	201	68	699	82	13	156	1562	227	517	206	421	137	713	408	345	136	77	1595	585	142	791	199	140	180	156	455	422	81	65	77	745	46	119	205	442	376	244	52	60	385	199	251	245	437	205	387
Endogenous	SHC4	NM_203349.3	7	20	25	10	5	3	3	18	18	35	14	56	24	27	14	23	18	20	80	71	16	37	19	106	22	33	38	35	14	14	6	33	18	23	17	25	16	21	16	11	55	25	17	25	15	8	45
Endogenous	SHE	NM_001010846.2	63	44	35	76	19	8	38	128	33	85	69	93	59	135	43	74	41	49	73	107	39	166	57	161	59	65	244	138	37	32	46	112	17	59	21	124	100	142	36	24	84	51	61	102	84	60	137
Endogenous	SHMT2	NM_001166356.1	191	199	121	122	186	40	195	647	197	213	205	288	223	330	190	272	469	244	273	320	159	549	236	488	136	756	1258	302	94	227	153	258	68	127	110	280	239	221	159	83	227	108	138	465	330	103	336
Endogenous	SIDT1	NM_017699.2	149	68	40	156	33	3	109	496	122	306	136	211	58	112	167	205	177	82	150	267	203	354	148	321	38	228	906	311	135	143	150	170	25	67	91	303	81	80	85	45	178	111	235	173	439	132	249
Endogenous	SIGIRR	NM_021805.2	135	207	79	221	148	7	173	986	428	231	215	321	330	684	408	326	321	148	1034	472	354	392	320	756	147	466	1642	586	120	176	101	415	74	135	162	560	258	187	89	109	551	130	327	499	532	155	545
Endogenous	SIX1	NM_005982.3	129	68	3	8	13	11	336	1130	44	134	19	43	20	98	23	188	130	12	512	89	71	969	133	24	8	39	608	128	146	25	14	335	36	11	8	49	71	98	26	13	109	8	19	312	23	218	112
Endogenous	SKA3	NM_145061.5	12	19	4	5	4	1	10	127	16	10	12	11	11	10	19	11	22	5	92	13	7	26	10	17	12	50	72	36	3	13	6	19	3	7	10	25	10	10	7	1	17	9	30	30	29	7	33
Endogenous	SKP1	NM_006930.3	1038	1295	692	2790	924	51	1835	12146	1984	3069	1442	2363	1268	4609	2850	2359	1629	868	7524	4152	983	6556	2692	8264	1056	3455	8159	6689	385	1167	1043	3370	483	1029	1016	5126	1503	1788	477	735	3867	271	1354	4987	2638	1014	5034
Endogenous	SKP2	NM_001243120.1	224	100	43	121	96	13	108	872	166	123	156	183	89	179	142	125	186	58	475	191	68	505	115	420	47	303	402	379	43	87	36	189	22	51	49	275	116	134	44	26	236	66	138	279	140	42	292
Endogenous	SLC2A1	NM_006516.2	36	64	18	35	32	6	25	181	38	106	38	60	51	110	56	51	113	33	251	87	31	128	56	118	17	87	445	91	22	36	15	75	14	34	30	78	51	50	24	21	66	41	49	84	86	27	75
Endogenous	SLC39A6	NM_012319.2	978	1314	3801	11610	117	28	684	12429	16656	19683	2162	9013	1662	3858	9203	5970	25523	825	44822	3903	2020	4373	2487	9869	885	17598	3252	5695	1297	1378	489	2160	1213	1312	3891	15402	2084	1569	327	422	10366	2418	3675	2545	4523	777	13471
Endogenous	SLC44A4	NM_001178044.1	208	144	126	664	172	6	361	2418	171	1069	362	252	85	1741	429	282	312	271	727	302	190	79	196	1506	168	751	791	881	164	154	110	587	44	70	96	549	291	138	128	39	431	150	215	1038	522	417	903
Endogenous	SLPI	NM_003064.3	30	34	39	35	16	5	8	404	19	70	56	192	33	55	44	38	139	35	129	103	22	41	43	379	53	76	107	71	27	36	33	57	30	24	25	18	106	44	47	19	115	38	50	87	263	22	101
Endogenous	SMAD1	NM_005900.2	159	195	92	464	71	26	175	1729	308	347	211	312	280	474	260	270	200	191	582	432	171	850	215	889	125	453	995	663	106	193	113	1301	53	113	113	644	179	392	84	47	414	148	247	624	334	234	648
Endogenous	SMAD3	NM_001145104.1	141	147	48	147	153	31	162	587	153	206	230	409	147	267	268	312	145	95	312	373	87	474	191	407	88	202	652	454	61	101	112	386	44	126	67	327	204	279	50	53	418	124	205	486	442	171	385
Endogenous	SMAD4	NM_005359.5	256	299	156	412	92	17	502	1135	420	640	328	488	276	676	384	476	245	231	1381	730	264	983	284	1085	231	1052	1145	943	172	251	113	704	73	184	230	808	365	371	218	85	704	185	288	645	630	235	917
Endogenous	SMAD5	NM_005903.5	236	477	257	568	41	49	612	2003	625	697	492	717	477	637	480	652	286	376	1947	755	304	1123	415	1304	235	1574	1605	984	159	540	322	607	76	286	349	698	349	551	195	122	650	243	357	672	535	237	863
Endogenous	SMC1B	NM_001291501.1	10	8	5	3	3	1	8	21	10	15	13	25	14	24	18	25	14	11	29	24	3	30	20	33	12	29	62	35	6	7	5	50	6	12	9	17	16	10	5	4	14	7	15	42	19	8	19
Endogenous	SMO	NM_005631.3	27	25	5	106	8	9	43	67	27	53	35	81	27	43	39	65	27	35	39	111	35	96	40	137	29	46	123	75	11	26	20	161	18	34	25	56	39	55	29	12	62	44	58	57	55	32	107
Endogenous	SMURF2	NM_022739.3	234	245	101	359	271	33	250	845	308	513	260	418	364	489	393	392	268	175	2890	562	211	1113	353	622	168	517	1104	474	108	210	139	442	83	173	155	336	240	248	133	100	506	118	214	501	259	172	630
Endogenous	SNAI1	NM_005985.3	58	62	31	55	25	14	29	94	52	106	35	79	59	122	85	124	71	46	760	173	81	277	80	90	62	109	187	153	32	77	70	91	58	85	62	114	68	91	68	75	106	87	64	110	86	46	171
Endogenous	SNAI2	NM_003068.4	80	79	24	246	22	21	108	391	155	179	166	237	135	190	169	147	80	82	271	292	96	685	142	563	100	211	320	232	37	72	74	468	26	86	27	328	127	261	58	14	127	70	70	368	111	63	382
Endogenous	SOCS1	NM_003745.1	32	20	23	41	5	7	27	83	18	46	47	59	26	62	36	52	91	40	59	65	48	94	58	38	26	45	101	50	31	47	37	101	19	33	30	76	32	39	30	24	82	31	40	141	62	32	112
Endogenous	SOCS2	NM_003877.3	405	273	50	242	69	22	387	244	79	321	800	192	105	213	201	350	112	222	139	1008	38	368	145	252	74	86	1087	222	201	357	91	1612	47	195	98	119	199	303	188	111	165	160	227	661	389	153	547
Endogenous	SOCS3	NM_003955.3	244	154	89	291	15	29	97	610	144	436	262	303	141	557	194	484	351	126	389	455	204	697	126	366	138	250	1104	518	32	197	278	456	158	199	46	205	187	486	53	173	340	84	112	607	807	91	416
Endogenous	SOX10	NM_006941.3	15	57	14	1	7	23	22	1	21	30	28	492	193	49	1	50	1	28	50	181	1	15	10	944	94	6	166	65	165	51	35	46	13	57	6	1	1	129	67	17	52	92	25	1	30	25	44
Endogenous	SOX17	NM_022454.3	23	19	7	10	2	3	9	19	17	34	20	36	5	53	22	49	27	19	27	34	12	19	22	18	22	17	52	23	13	17	17	25	18	24	23	33	19	32	20	15	49	45	17	39	37	21	42
Endogenous	SOX2	NM_003106.2	5	10	8	6	55	10	16	18	9	25	10	18	15	20	11	19	27	11	16	11	20	278	48	17	8	15	29	12	14	21	19	30	21	13	14	18	18	14	11	9	15	34	18	57	20	18	22
Endogenous	SOX9	NM_000346.2	315	162	36	707	167	7	393	839	97	333	307	573	165	301	293	361	285	107	2772	452	279	654	135	1315	85	1087	329	2114	214	412	82	342	54	97	587	304	505	149	60	82	364	293	322	252	350	103	686
Endogenous	SP1	NM_138473.2	229	301	146	430	205	20	390	1548	390	422	345	561	306	577	407	555	439	243	1677	718	253	976	329	1137	189	981	1463	966	146	335	186	525	61	200	189	823	262	336	130	112	609	304	359	785	550	225	1053
Endogenous	SPC25	NM_020675.3	24	20	10	6	15	4	16	456	14	12	18	33	10	38	20	14	41	5	206	17	8	120	23	50	7	49	81	67	3	12	10	23	9	10	12	60	16	14	5	5	30	11	36	43	17	7	45
Endogenous	SPDEF	XM_011514457.1	80	77	43	148	1	2	110	485	95	199	125	166	34	451	117	75	180	83	135	270	61	454	112	386	54	251	932	320	64	72	62	189	29	43	42	201	57	73	52	38	156	76	178	188	181	80	214
Endogenous	SPN	NM_001030288.1	79	55	10	26	2	7	27	166	33	48	52	66	51	120	63	56	75	32	82	85	50	121	63	73	21	94	176	84	9	58	24	87	25	29	23	85	73	127	24	20	90	40	33	184	40	29	146
Endogenous	SPP1	NM_000582.2	465	70	310	444	1633	193	46	5173	948	366	485	742	1015	1722	2940	122	818	460	836	617	336	7655	1200	832	255	2580	3308	2012	56	92	114	1464	411	224	611	2105	680	8232	102	35	967	44	300	2285	98	143	2181
Endogenous	SPRY1	NM_005841.2	291	453	173	459	155	22	303	495	325	294	311	910	352	426	211	627	178	209	735	1161	155	1237	304	1551	252	389	999	965	142	332	249	967	103	222	53	318	181	800	161	81	484	349	280	433	607	226	994
Endogenous	SPRY2	NM_001318537.1	140	196	85	115	38	25	92	276	91	144	238	661	147	436	132	291	77	85	264	502	65	330	102	732	174	120	533	596	115	82	94	323	59	183	63	130	95	323	73	83	228	245	187	180	241	99	333
Endogenous	SPRY4	NM_030964.3	105	142	55	143	59	19	78	729	100	138	135	249	107	486	206	281	94	128	918	278	98	772	97	559	67	264	416	410	90	89	79	250	20	80	45	285	123	224	46	42	268	183	106	252	99	78	578
Endogenous	SRPX	NM_001170750.1	232	204	92	138	186	73	144	310	141	245	562	723	319	259	112	306	96	146	389	275	103	1004	128	1043	228	288	599	503	127	173	220	475	37	119	42	242	107	511	93	33	159	106	158	334	256	126	403
Endogenous	ST6GALNAC2	NM_006456.2	114	462	62	614	359	8	192	3768	353	192	203	1029	368	465	259	445	467	125	5882	646	64	1530	253	565	126	443	1022	1049	142	183	139	671	136	141	220	493	335	172	67	64	1089	314	818	177	964	92	1067
Endogenous	STAT1	NM_007315.3	657	304	118	366	437	39	252	3825	405	798	583	606	437	946	647	766	3622	163	1375	918	273	2356	869	1151	160	851	1253	1126	94	475	167	1338	89	413	130	1936	355	362	103	79	1954	217	409	3531	357	150	2527
Endogenous	STC1	NM_003155.2	148	34	76	61	20	1	186	252	32	30	19	481	81	212	487	518	257	24	47	70	23	370	127	298	34	292	90	276	5	40	21	77	30	22	76	824	185	46	16	153	570	37	295	121	42	17	283
Endogenous	SUV39H2	NM_001193424.1	130	89	22	71	49	10	129	556	81	76	96	151	97	172	86	141	130	48	300	150	83	563	92	308	42	383	518	376	37	97	60	172	21	51	61	148	83	70	57	39	164	72	129	272	142	50	224
Endogenous	SYTL4	NM_001129896.2	69	29	48	155	46	7	130	509	104	136	92	258	93	99	159	396	116	109	1121	520	73	90	80	591	59	420	320	805	64	90	51	102	53	79	162	153	161	48	37	111	281	197	205	266	237	54	399
Endogenous	TAP1	NM_000593.5	321	220	74	347	292	17	133	1498	163	240	200	243	362	505	418	380	981	117	398	341	184	986	499	691	105	645	738	569	36	404	97	764	35	113	108	856	129	249	55	50	991	65	111	1992	141	84	943
Endogenous	TAP2	NM_018833.2	219	130	56	200	234	19	105	921	144	254	228	316	197	502	248	285	687	103	384	447	120	835	291	577	95	366	594	367	45	265	70	559	36	110	70	530	106	192	55	36	585	98	106	1173	134	45	566
Endogenous	TAPBP	NM_003190.4	611	605	455	1360	543	34	629	3204	485	1160	517	1148	707	1578	1204	1422	1983	288	2093	1191	574	1834	981	1932	344	1405	2610	1523	140	629	236	1466	121	351	330	1725	569	853	156	195	1793	224	401	2978	732	315	2630
Endogenous	TBC1D9	NM_015130.2	316	579	340	2259	214	18	702	6680	2008	3790	1372	2150	922	10500	1135	3150	4835	466	13849	3077	790	5521	934	2757	301	2525	4260	3464	398	768	254	1251	213	659	1698	4690	516	678	143	614	2887	734	1416	1838	2350	509	3395
Endogenous	TBX1	NM_080646.1	140	110	16	37	70	8	81	758	179	62	82	74	18	69	129	193	160	52	73	439	16	743	18	75	39	163	100	34	21	10	26	253	19	50	8	109	55	74	12	16	147	34	178	89	45	16	457
Endogenous	TCEAL1	NM_004780.2	54	85	36	589	40	11	208	2061	415	168	171	149	167	548	193	485	148	106	358	286	104	464	253	314	54	276	605	251	74	109	57	701	74	77	187	627	228	120	53	48	232	56	171	347	182	103	335
Endogenous	TCF4	NM_001243226.1	203	195	90	465	68	23	277	658	241	309	263	379	247	395	327	339	103	183	329	860	141	1549	309	919	208	277	923	634	64	124	154	1307	40	223	74	587	194	614	120	28	312	124	142	833	368	172	680
Endogenous	TCF7L1	NM_031283.2	62	60	32	170	26	25	130	133	66	128	99	251	207	88	145	119	65	72	74	217	126	334	137	301	91	142	349	84	73	52	64	262	43	85	64	168	233	130	104	47	137	56	78	109	103	216	258
Endogenous	TEK	NM_000459.4	16	16	8	35	1	11	8	58	12	38	21	37	10	46	19	19	18	13	42	28	12	70	18	44	27	29	56	60	13	12	12	58	4	13	11	65	16	36	13	9	43	26	21	52	38	12	66
Endogenous	TFDP1	NM_007111.4	184	268	90	242	203	27	372	2233	214	261	332	307	161	458	270	309	402	159	920	572	224	802	239	903	149	799	1114	766	111	197	102	458	38	134	89	803	282	270	113	51	371	146	212	530	493	142	766
Endogenous	TFF1	NM_003225.2	232	7698	2775	429	637	4	14	1375	36	1183	252	1411	125	153	484	1486	525	69	52619	1098	230	551	2072	209	1878	8620	805	1353	118	277	58	158	181	36	263	128	4411	59	22	262	9048	989	4761	960	1967	35	10326
Endogenous	TFF3	NM_003226.3	1428	10357	1564	1937	8469	18	239	18979	1671	4081	954	1752	1550	1315	1465	5549	2403	605	44658	1738	1214	6284	4933	966	3548	10659	7467	4058	1524	864	638	1331	2764	171	741	1002	1736	849	189	419	20758	1109	4910	2642	4818	320	7618
Endogenous	TGFB1	NM_000660.4	873	1076	478	1142	909	176	679	3335	995	1442	960	1224	1048	2379	1753	2275	812	862	3521	2523	957	5028	1561	1974	1059	2340	3502	2149	258	1337	961	2242	359	818	481	1942	1093	1749	518	282	2086	365	847	2774	1472	587	2977
Endogenous	TGFB2	NM_001135599.3	52	17	8	68	74	2	83	316	39	36	120	50	74	47	50	45	38	61	59	185	151	430	58	122	23	410	257	852	15	88	13	409	14	61	21	54	44	101	51	8	54	42	32	360	54	81	300
Endogenous	TGFB3	NM_001329938.1	197	360	152	372	129	73	430	999	459	493	423	444	489	598	468	1235	221	302	266	1801	355	1217	721	1024	687	502	3211	612	98	457	568	1065	144	554	259	665	404	597	498	117	477	130	352	538	619	459	582
Endogenous	TGFBR2	NM_001024847.2	136	108	58	188	40	14	109	390	118	150	220	239	77	237	180	175	95	87	209	354	78	739	141	594	98	175	402	435	46	71	74	446	21	80	31	396	157	264	53	33	267	76	101	441	205	81	488
Endogenous	THBS1	NM_003246.2	2082	1412	419	3247	57	92	1829	15088	3117	2670	1176	3474	2081	6293	3482	2997	2657	1276	5928	4679	1578	18431	1437	4984	410	3521	8718	4934	250	655	680	7708	607	840	419	3072	1906	1551	560	359	2928	541	1028	4688	4004	703	6120
Endogenous	THBS2	NM_003247.3	1153	1039	173	3314	1536	160	2050	4614	3036	1912	1764	1957	1640	1988	2068	1892	778	2265	1902	3672	1547	16261	1590	4099	915	3452	6009	3162	175	1030	816	9742	140	742	317	3043	1475	2979	660	87	1459	139	380	4347	1290	926	2931
Endogenous	THBS4	NM_001306212.1	67	438	160	253	51	40	56	549	103	104	209	184	198	253	330	188	63	332	457	994	155	818	366	1627	831	234	930	1497	42	68	250	366	82	169	50	191	139	420	48	17	345	79	440	822	1218	143	210
Endogenous	THY1	NM_006288.3	201	204	56	658	241	78	270	1427	531	362	236	479	278	881	497	416	242	328	687	957	362	3717	472	1314	287	920	970	899	39	191	162	2245	48	196	71	1136	346	679	188	20	351	79	119	1206	281	167	899
Endogenous	TIE1	NM_005424.4	57	53	27	74	27	21	37	299	48	109	83	103	39	269	94	122	57	41	187	187	36	284	54	172	67	85	391	184	34	58	53	144	23	58	55	216	55	143	28	21	107	50	73	185	78	58	168
Endogenous	TIGIT	NM_173799.2	43	59	8	21	32	4	8	48	32	33	43	17	89	80	41	40	62	30	33	44	32	200	48	41	18	145	129	62	9	108	28	98	21	17	14	54	39	36	11	17	92	31	30	227	31	19	72
Endogenous	TIMP4	NM_003256.3	13	16	16	11	66	6	6	35	21	38	47	116	17	43	56	38	28	22	68	34	18	33	28	52	26	29	75	54	17	20	16	127	16	27	46	36	96	55	9	12	41	35	70	38	69	34	245
Endogenous	TLE3	NM_001105192.1	219	333	206	419	201	13	502	3009	561	1202	332	552	295	1285	692	818	475	198	4563	869	544	1296	539	1262	144	1348	1913	1486	278	403	221	819	81	233	491	1393	561	398	170	169	1520	261	495	1074	1523	454	1720
Endogenous	TLR4	NR_024168.1	171	95	70	229	92	58	134	596	127	379	294	358	152	673	434	305	202	141	232	520	142	630	321	322	184	278	752	222	44	125	103	355	90	176	73	349	198	295	86	41	360	104	158	520	196	95	472
Endogenous	TLX1	NM_001195517.1	7	5	5	4	2	1	5	12	7	15	10	14	3	20	12	16	7	6	21	7	8	7	8	9	54	10	45	16	1	8	4	18	5	8	6	16	9	9	4	6	8	11	10	9	14	3	29
Endogenous	TMEM45B	NM_138788.3	30	16	8	67	1	1	30	69	21	31	55	60	28	9	56	15	8	68	7	41	19	210	19	99	11	35	199	224	11	15	28	70	5	18	6	13	9	25	18	6	32	12	10	69	32	38	43
Endogenous	TMPRSS2	NM_005656.3	33	69	16	107	20	1	86	467	25	172	64	280	33	74	58	91	47	21	69	99	13	174	36	432	60	29	272	40	54	27	103	40	15	14	49	29	80	34	29	26	42	12	51	214	104	72	115
Endogenous	TMPRSS4	NM_019894.3	7	17	6	4	2	1	1	94	6	13	7	237	190	10	7	158	208	12	34	16	12	219	14	17	8	30	19	75	4	6	7	17	8	6	2	19	108	18	9	7	156	11	40	14	58	10	96
Endogenous	TNF	NM_000594.3	125	74	40	117	53	10	81	538	60	267	240	207	86	611	379	195	164	102	162	182	122	204	189	137	61	207	430	228	15	100	48	170	50	103	54	152	168	79	62	44	175	61	72	390	96	46	336
Endogenous	TNFAIP6	NM_007115.3	58	64	14	95	6	7	33	323	141	89	49	153	45	113	88	90	35	38	115	172	89	639	116	176	43	102	337	271	7	57	39	363	21	47	36	230	56	144	37	5	97	6	35	226	173	33	137
Endogenous	TNFSF10	NM_003810.3	280	189	424	2927	430	24	132	1685	211	5012	601	922	527	557	782	542	1055	232	998	689	283	2572	557	2029	154	579	1094	896	273	299	118	2332	92	175	542	744	497	498	100	55	1038	289	326	2099	662	1149	1751
Endogenous	TNKS	NM_003747.2	122	133	59	260	335	13	304	615	184	203	155	240	155	423	264	157	137	103	662	379	85	423	184	595	105	370	445	567	53	118	63	264	32	90	72	273	125	186	74	45	241	63	145	268	218	77	432
Endogenous	TNKS2	NM_025235.3	197	183	59	312	98	15	247	1231	257	350	252	378	165	498	272	382	194	149	778	517	130	771	198	809	72	536	786	844	75	163	79	453	22	148	34	536	155	308	75	23	406	133	223	678	407	103	548
Endogenous	TNN	NM_022093.1	32	46	35	101	26	10	36	55	31	46	54	195	33	63	16	46	25	34	66	162	14	71	96	263	37	41	220	180	26	52	31	362	16	58	18	166	30	132	45	19	62	45	76	55	163	45	200
Endogenous	TOP2A	NM_001067.3	187	517	58	52	97	10	163	3316	363	67	152	427	195	67	150	93	509	51	2196	94	59	1268	198	353	39	524	285	366	15	126	28	169	42	60	72	545	110	113	41	22	351	53	394	472	366	20	399
Endogenous	TP53	NM_000546.2	234	368	79	441	24	11	379	1178	215	201	282	388	231	382	409	265	263	249	885	641	204	587	229	1002	143	1181	1491	1052	95	346	123	669	32	95	157	681	276	363	96	67	371	144	203	306	344	78	1014
Endogenous	TPSAB1	NM_003294.3	409	58	144	924	291	16	485	2637	2804	193	815	444	744	518	679	362	399	498	174	1206	64	3375	492	1011	185	285	2472	747	121	187	446	1444	123	484	75	1728	210	407	131	70	650	125	3654	4173	1052	46	1721
Endogenous	TRIP13	NM_001166260.1	59	36	16	20	20	14	52	757	31	31	37	60	11	41	27	40	60	26	156	38	14	211	28	93	17	49	102	116	12	19	15	29	10	29	17	59	31	27	13	13	66	31	59	73	86	10	63
Endogenous	TSPAN1	NM_005727.2	14	49	44	63	92	3	2	249	117	45	24	343	40	1206	34	550	339	71	77	72	26	565	103	180	30	110	227	361	28	21	10	318	9	65	52	519	60	48	10	14	366	30	89	540	602	20	400
Endogenous	TSPAN7	NM_004615.3	43	58	34	48	9	11	22	73	40	59	91	70	27	94	27	66	34	23	65	88	30	72	28	110	68	33	98	145	30	33	24	110	17	25	17	96	28	114	17	20	72	29	50	106	66	49	138
Endogenous	TTK	NM_003318.4	10	5	8	9	1	3	9	192	12	8	11	26	7	18	13	25	34	11	80	9	10	82	19	31	7	37	42	40	3	11	3	16	6	4	5	19	15	13	7	8	24	14	13	32	25	2	47
Endogenous	TTYH1	NM_020659.3	4	5	2	11	3	3	4	15	8	11	9	112	7	16	8	10	10	11	15	18	3	29	5	70	16	10	66	11	12	4	3	14	3	7	7	13	4	8	23	7	11	12	7	11	7	1	16
Endogenous	TUBA4A	NM_006000.2	57	27	18	62	47	4	117	326	110	77	65	101	29	462	75	77	56	69	102	107	50	166	56	316	46	123	153	138	27	57	34	107	26	60	29	175	41	56	15	12	105	27	18	200	62	35	305
Endogenous	TWIST1	NM_000474.3	113	148	20	78	64	27	118	283	224	86	121	127	95	115	82	177	76	70	59	254	53	305	77	142	57	106	274	88	18	86	67	311	37	89	34	101	54	168	78	22	86	32	50	145	86	72	141
Endogenous	TWIST2	NM_001271893.3	7	5	5	7	6	3	15	12	3	15	12	24	12	9	5	26	7	17	20	22	4	12	15	23	4	15	39	23	9	5	10	21	5	13	4	13	9	11	11	8	9	9	12	14	11	7	30
Endogenous	TYK2	NM_003331.4	201	252	112	257	156	32	264	1022	203	432	298	415	196	835	342	670	432	179	717	619	231	669	337	613	154	413	1324	533	116	203	127	392	67	202	179	486	319	321	120	89	453	151	215	541	434	226	552
Endogenous	TYMP	NM_001113755.2	868	491	376	1142	128	77	333	4937	539	1026	757	1134	874	3654	1587	1899	3357	277	1759	1619	1011	4039	1575	2133	358	2048	3026	1324	182	1030	370	2330	224	819	262	3382	987	912	321	166	3689	216	937	3702	898	543	3136
Endogenous	TYMS	NM_001071.1	157	154	25	48	101	8	78	2050	158	30	92	136	60	70	134	91	144	21	554	99	46	528	81	255	28	392	536	356	10	78	39	131	14	13	83	325	72	87	20	13	171	37	133	321	209	9	282
Endogenous	UBE2C	NM_007019.2	157	360	25	33	3	5	62	2521	145	37	75	180	95	52	148	109	341	19	895	44	27	608	99	182	27	306	318	274	13	46	63	144	20	44	31	228	56	58	21	14	144	42	191	525	216	21	237
Endogenous	UBE2T	NM_014176.1	66	103	13	52	39	12	66	1111	70	55	93	141	22	51	73	63	111	29	547	87	41	346	78	145	17	295	245	297	13	60	13	136	9	29	58	216	64	30	18	10	115	55	180	238	188	17	193
Endogenous	VCAN	NM_001126336.2	1407	1714	356	3737	1721	223	2143	4870	4459	2299	2256	2321	2802	3310	2621	3774	1359	2685	2671	7371	2577	19797	3111	6456	3390	5505	11878	3864	183	2272	2194	11003	368	1651	624	4971	2354	4799	1814	258	2130	372	935	5650	2872	1879	4349
Endogenous	VEGFA	NM_001171623.1	571	495	183	559	179	62	540	2804	473	625	499	589	777	1956	950	1106	1058	738	1392	1639	843	2009	501	1989	383	1698	5223	2124	539	566	326	895	121	310	368	878	594	396	474	351	1556	318	475	2078	529	411	2354
Endogenous	VEGFD	NM_004469.4	49	25	18	4	11	5	12	17	10	51	73	307	18	46	24	33	20	19	66	34	14	28	30	186	39	12	76	48	32	28	41	24	16	20	18	29	27	123	35	11	30	51	56	49	43	13	43
Endogenous	VIM	NM_003380.3	4062	3739	1923	8322	978	990	4443	16703	7024	6000	5621	6207	4342	8380	7538	5915	3021	4259	8145	11729	3900	31764	6415	15970	4178	8046	16386	10997	1380	3394	3587	19977	1232	3213	1843	9955	4915	17473	2267	769	10479	1291	2966	17460	4872	3370	13126
Endogenous	VIT	NM_053276.3	15	10	16	7	3	4	8	15	11	26	27	40	14	24	9	29	19	9	24	27	10	11	8	36	13	11	56	30	15	13	9	25	15	12	16	11	18	33	15	16	30	32	27	27	30	15	29
Endogenous	WDR77	NM_024102.2	147	92	36	119	14	3	210	513	107	116	111	163	45	266	96	159	136	50	359	204	65	479	141	392	40	212	308	381	34	65	45	263	20	63	58	282	121	105	28	21	172	76	99	326	157	35	318
Endogenous	WEE1	NM_003390.3	321	1065	217	917	194	14	556	2567	841	288	386	874	549	444	716	625	830	224	1763	842	292	1280	385	1437	130	1045	1694	1863	317	346	289	644	117	226	441	1171	234	388	176	185	657	182	549	783	1882	297	1184
Endogenous	WIF1	NM_007191.2	6	13	4	3	5	2	2	10	5	10	19	110	19	21	9	11	8	15	16	66	7	12	8	92	11	11	67	120	4	7	12	22	4	9	7	9	7	38	13	4	9	15	3	10	15	5	19
Endogenous	WNT10A	NM_025216.2	30	13	8	12	5	1	6	27	16	23	25	22	23	46	19	35	36	17	15	40	25	58	40	49	33	23	101	22	5	42	21	32	9	18	15	17	11	15	8	14	42	15	13	66	32	11	32
Endogenous	WNT11	XM_011545241.2	13	13	13	181	8	6	15	50	25	66	39	67	14	36	69	45	39	27	19	68	279	74	75	239	18	200	70	1089	240	38	21	79	21	23	828	31	31	38	30	23	37	39	49	49	31	16	259
Endogenous	WNT2	NM_003391.2	18	16	2	38	3	2	16	62	13	25	24	56	20	35	37	21	19	20	37	48	31	153	29	76	19	90	100	35	4	18	5	68	3	20	4	23	31	35	19	7	33	10	16	55	28	7	65
Endogenous	WNT4	NM_030761.4	14	38	12	21	16	6	22	454	65	68	14	33	24	51	36	101	26	35	74	54	56	31	41	42	22	23	138	21	9	10	31	18	13	30	16	72	32	21	23	21	138	27	20	54	43	18	225
Endogenous	WNT5A	NM_003392.3	125	57	124	600	270	9	149	640	205	243	312	304	298	363	652	271	169	396	416	1152	262	1011	362	317	145	405	1679	166	39	269	415	895	85	273	101	230	614	213	240	102	328	192	106	600	377	263	1012
Endogenous	WNT5B	NM_030775.2	17	13	8	37	10	3	13	68	126	38	35	80	33	49	40	35	35	32	45	79	20	130	31	59	21	38	134	29	8	19	15	66	15	30	25	37	32	37	24	15	36	20	25	43	27	19	34
Endogenous	WNT6	NM_006522.3	5	8	6	2	2	3	7	7	7	18	16	21	8	21	25	22	12	11	36	11	7	16	13	27	15	7	23	10	6	16	10	17	10	14	9	14	10	14	9	9	18	13	11	20	21	8	17
Endogenous	WNT7B	NM_058238.2	17	7	10	15	1	1	33	521	76	16	23	31	22	69	52	58	43	25	25	66	44	149	27	37	6	45	111	51	5	28	22	99	6	31	10	66	41	20	22	9	31	15	40	109	31	24	36
Endogenous	WRN	NM_000553.4	72	54	25	151	55	5	176	305	69	150	149	206	57	252	161	151	100	51	322	353	78	308	98	420	62	194	357	443	48	45	37	150	34	69	51	141	101	93	57	31	125	61	110	171	113	51	188
Endogenous	WT1	NM_000378.3	33	7	4	12	5	19	2	9	7	14	13	15	6	15	384	6	31	20	22	10	8	59	9	20	8	19	104	14	5	16	12	46	7	7	5	28	20	17	11	10	22	12	9	66	13	20	28
Endogenous	XRCC2	NM_005431.1	36	25	3	37	8	4	76	394	22	28	23	38	10	25	52	23	27	12	141	40	17	48	33	66	7	48	94	81	11	20	5	41	18	26	21	98	31	20	9	13	56	23	44	126	43	22	61
Endogenous	XRCC3	NM_001100119.1	65	82	18	87	64	8	56	353	104	78	94	133	65	73	96	123	129	72	207	159	76	157	83	237	49	260	379	228	34	94	36	131	37	69	80	137	109	75	36	23	199	92	157	269	256	37	204
Endogenous	ZBTB16	NM_001018011.1	77	51	14	15	5	2	147	32	25	40	102	24	16	132	28	30	8	125	56	186	12	73	13	867	23	192	320	174	9	47	36	28	10	75	79	51	26	33	29	14	120	29	16	79	77	49	20
Endogenous	ZEB1	NM_001128128.2	208	380	100	456	86	34	340	908	413	387	252	371	512	397	317	395	124	295	488	750	294	1512	464	835	309	461	1336	620	96	297	279	1033	67	238	97	551	354	613	241	40	374	96	244	668	654	312	724
Endogenous	ZEB2	NM_001171653.1	258	265	105	365	157	73	258	718	260	340	409	396	399	532	326	324	219	187	383	567	210	1209	350	804	269	475	897	523	98	268	217	728	82	207	87	588	253	945	144	55	408	108	190	882	405	156	669
Endogenous	ZFPM2	NM_012082.3	16	22	7	51	6	3	19	55	30	32	22	37	10	45	15	32	14	20	44	29	23	132	30	63	16	26	82	50	8	15	21	100	6	16	12	44	24	29	14	5	34	24	22	56	33	18	44
Endogenous	ZFYVE9	NM_004799.3	49	86	63	153	48	16	152	619	177	151	165	258	109	351	62	219	121	81	449	345	113	422	152	467	103	272	711	387	101	113	88	316	47	115	46	453	112	173	74	44	258	110	121	246	157	111	275
Endogenous	ZIC2	NM_007129.2	17	151	6	2	1	4	5	163	9	24	12	23	5	16	14	53	11	8	15	6	11	73	27	12	12	24	75	16	9	13	10	56	13	12	13	21	18	20	12	12	26	27	19	32	27	9	19
Endogenous	ZNF205	NM_003456.2	107	113	49	185	156	12	233	638	109	307	152	334	170	343	254	230	237	156	813	281	146	315	226	392	108	410	782	389	86	114	59	233	32	110	150	325	226	148	57	72	270	63	120	282	418	134	338
Housekeeping	ABCF1	NM_001090.2	269	278	102	351	118	19	334	1613	203	669	377	525	201	852	342	419	461	231	1068	563	187	1347	326	732	142	472	1273	569	81	150	94	582	58	138	142	704	180	276	116	83	462	100	264	923	390	129	684
Housekeeping	ACTB	NM_001101.2	34768	36855	13718	45264	36196	4792	32218	114569	36823	33522	28554	53331	31049	69683	68036	58377	46365	33825	66911	99461	46049	172346	52463	99370	25208	102996	144800	78098	8973	35763	24248	82421	16456	29590	19620	54652	45262	49213	24541	13457	54882	15747	28546	112992	69020	27416	97127
Housekeeping	G6PD	NM_000402.4	143	102	48	208	243	9	161	818	135	206	200	176	121	316	253	237	236	97	1205	350	97	1211	197	546	52	325	900	582	27	124	149	288	24	79	81	328	102	174	40	44	381	77	125	621	199	45	437
Housekeeping	GUSB	NM_000181.1	308	277	137	603	95	21	263	1692	240	337	338	359	122	396	392	412	338	129	1066	483	161	1079	350	525	191	516	1468	503	112	180	119	426	52	95	195	422	313	418	84	72	542	103	287	456	461	119	731
Housekeeping	MRPL19	NM_014763.3	153	203	81	279	52	9	187	1295	304	249	239	323	245	464	263	256	257	142	1519	345	123	1552	226	730	102	891	882	702	77	192	82	436	28	88	86	594	160	247	74	39	399	102	223	447	276	82	716
Housekeeping	NRDE2	NM_017970.3	107	118	47	153	96	15	146	376	97	152	115	242	117	197	143	207	125	64	422	271	82	318	138	400	76	226	510	372	61	65	53	233	19	80	96	185	127	136	57	25	182	74	115	294	206	83	278
Housekeeping	OAZ1	NM_004152.2	1139	886	619	1789	101	47	1015	8010	1676	1661	1391	1930	658	2396	1748	1357	2352	813	9519	3051	978	6775	1344	5233	518	3610	5826	6340	459	1002	595	3134	169	532	408	3327	1174	1532	290	283	3001	677	1178	4950	1918	481	5180
Housekeeping	POLR2A	NM_000937.2	451	496	424	835	188	63	583	2657	580	1003	854	1007	463	2718	1080	1143	990	473	5434	1416	524	1620	622	1588	396	1366	4251	1952	246	480	276	1314	155	321	278	1875	650	849	217	197	1153	386	759	1941	1388	395	2213
Housekeeping	PSMC4	NM_006503.2	220	176	87	251	150	11	248	1314	156	535	271	356	92	709	336	356	432	113	1110	484	119	950	197	608	89	402	923	770	55	94	59	398	37	99	102	581	179	154	65	47	427	95	218	762	346	78	673
Housekeeping	PUM1	NM_001020658.1	457	971	237	713	1012	42	917	3172	574	1227	876	1145	614	1390	875	1007	981	464	2770	1496	440	1650	720	2109	332	1191	2518	1664	271	412	292	1179	129	472	312	1225	578	654	275	181	1102	370	499	1761	1132	464	1447
Housekeeping	RPLP0	NM_001002.3	12092	9272	3924	9360	7287	1004	16825	48324	10739	14166	12677	27218	10548	23922	14760	24575	11198	9052	22372	40735	9044	26524	17168	81774	7537	40897	115771	76677	5294	11556	7442	16158	3248	10304	4473	15319	5418	11253	6730	4661	19666	9145	13214	27634	14750	5564	29216
Housekeeping	SDHA	NM_004168.3	254	184	81	547	18	14	409	2178	207	546	417	646	117	928	475	426	374	186	1132	956	178	1659	379	1493	141	477	1910	1397	136	195	109	1113	70	150	210	796	284	339	95	81	595	268	387	943	612	118	789
Housekeeping	SF3A1	NM_005877.4	361	415	201	607	412	46	476	2624	574	606	584	868	466	1205	665	785	870	382	1835	914	327	1354	400	1468	252	1001	1698	958	189	358	227	848	120	271	195	950	396	461	221	144	765	177	449	1060	515	218	919
Housekeeping	STK11IP	NM_052902.2	61	110	50	168	119	6	302	1039	76	194	139	140	78	289	174	141	183	70	875	215	65	503	96	323	61	202	263	321	44	63	52	221	15	41	50	159	138	143	33	29	221	78	98	203	176	67	290
Housekeeping	TBC1D10B	NM_015527.3	174	106	46	309	135	8	276	929	247	243	158	244	66	298	229	246	212	194	1571	281	168	565	148	573	55	503	497	613	62	101	46	359	24	64	84	475	183	146	65	31	343	131	166	368	386	54	677
Housekeeping	TBP	NM_001172085.1	105	91	18	170	96	6	109	409	60	204	128	180	78	210	120	147	152	67	596	179	59	453	117	386	62	201	336	348	45	53	39	257	23	24	41	235	103	123	33	13	190	62	94	227	174	57	294
Housekeeping	TFRC	NM_003234.1	300	134	84	244	324	12	201	1042	201	278	152	311	214	185	345	186	287	176	972	596	124	1421	219	638	86	691	863	853	63	217	58	586	23	134	77	412	192	648	76	21	349	89	185	1174	226	51	435
Housekeeping	UBB	NM_018955.3	1822	1155	1194	3905	201	112	1950	9566	2261	1097	2356	4614	671	7742	4842	4978	4210	2185	13260	6950	2146	11557	2444	7528	1176	6788	10744	8519	760	1961	1119	5697	443	1055	1056	6978	2259	2025	703	732	4903	1453	2728	7155	4028	508	10073
Negative	NEG_A	ERCC_00096.1	7	3	7	1	1	4	2	4	8	11	12	17	4	15	6	5	9	12	43	6	11	12	18	12	13	10	12	11	10	14	9	9	6	8	14	9	13	9	8	7	14	12	15	21	13	11	9
Negative	NEG_B	ERCC_00041.1	10	10	2	10	3	4	2	12	6	13	21	39	12	22	19	16	24	15	35	12	7	25	13	22	9	15	26	23	4	5	10	36	6	8	8	18	7	17	10	8	15	15	11	32	18	6	24
Negative	NEG_C	ERCC_00019.1	7	13	5	8	6	1	9	24	9	15	8	27	8	39	18	27	31	16	39	17	24	14	13	19	11	10	12	22	5	15	11	16	12	19	16	10	11	13	15	12	25	19	19	29	24	13	18
Negative	NEG_D	ERCC_00076.1	1	5	3	10	3	3	5	9	5	16	7	11	6	17	8	11	10	7	21	12	9	14	8	10	10	18	11	10	4	11	7	14	17	12	7	10	15	11	11	8	14	17	11	12	15	12	3
Negative	NEG_E	ERCC_00098.1	8	8	15	6	3	4	4	11	11	16	22	18	4	19	9	10	19	12	27	16	14	20	19	16	22	17	23	17	10	5	11	20	14	15	14	20	17	13	15	13	17	23	20	21	16	16	20
Negative	NEG_F	ERCC_00126.1	12	8	12	6	1	6	9	29	13	27	27	49	18	38	22	36	36	24	49	30	21	19	18	31	11	32	45	33	14	14	12	21	15	12	16	24	21	21	18	15	32	26	19	43	32	11	33
Negative	NEG_G	ERCC_00144.1	3	4	4	2	3	1	5	2	9	14	9	13	7	11	6	11	9	13	10	11	6	8	6	13	9	13	13	11	5	14	9	4	8	12	12	9	8	11	11	5	16	20	16	16	15	12	14
Negative	NEG_H	ERCC_00154.1	10	3	7	6	2	9	6	8	12	22	11	17	7	26	14	20	15	15	26	6	10	5	14	8	5	12	9	8	3	15	11	7	15	11	12	16	12	12	14	11	28	32	15	27	24	8	16
Positive	POS_A	ERCC_00117.1	45418	42842	58145	38149	18666	48856	44595	30260	52668	59749	65488	73993	20185	74162	32342	52722	81770	79033	42542	65068	67327	56334	69489	53544	71035	71286	59697	63248	59002	64279	66001	58128	66592	71043	61955	55121	72862	67161	74384	72128	69269	75917	72939	72709	80151	61447	67560
Positive	POS_B	ERCC_00112.1	13017	12072	15384	10925	5729	11719	12953	8230	14629	17208	18612	21256	5759	20668	9954	15821	22991	21918	12587	17123	19125	15308	19714	15211	19034	19757	16275	17866	16519	18561	18845	16438	19242	20527	17348	15982	20842	17369	19323	19633	19748	21747	21039	21221	22368	16606	19767
Positive	POS_C	ERCC_00002.1	3192	2961	4033	2644	41	3171	2713	1962	3583	3962	4463	5088	1484	4799	2308	3694	5428	5048	2989	4629	4976	4297	5129	4063	5222	5410	4314	4635	4775	4767	4859	4214	4751	5248	4379	3929	5339	4698	5120	5216	5315	5540	5204	5441	5842	4634	5156
Positive	POS_D	ERCC_00092.1	802	764	1011	675	413	861	804	540	906	986	1179	1279	424	1318	621	947	1387	1382	817	1151	1153	1041	1336	1004	1244	1210	1067	1210	1198	1136	1174	1019	1196	1308	1138	995	1318	1161	1252	1284	1314	1259	1278	1324	1438	1195	1254
Positive	POS_E	ERCC_00035.1	135	126	170	111	58	164	121	85	145	212	248	246	82	252	107	191	284	277	154	247	225	194	242	200	234	239	217	209	233	225	222	173	239	261	231	191	271	245	269	214	227	251	245	259	263	213	241
Positive	POS_F	ERCC_00034.1	47	50	64	45	17	50	55	37	67	102	96	104	25	95	54	98	118	100	73	68	86	75	75	68	82	89	81	84	85	105	93	84	89	98	84	83	80	70	114	100	95	78	103	98	110	81	91
[truncated: 51 more columns]
